# Supplementary material for: Investigating the Flexibility of H-ZSM-5 Zeolite Upon Adsorption of Coke Precursors: A Theoretical and Experimental Approach
Source: J Phys Chem C Nanomater Interfaces. 2025 Jan 2;129(2):1183–97. doi: 10.1021/acs.jpcc.4c07349 (PMC11744781; doi:10.1021/acs.jpcc.4c07349)
Supplement: Supplementary file 2 — jp4c07349_si_002.zip [file jp4c07349_si_002.zip]

Archive with 132 entries (126 files):
- optimized_structures/
- optimized_structures/H-ZSM5-T7T7.cif
- optimized_structures/silicalite/
- optimized_structures/silicalite/H-ZSM5-1-3,4TMB-silicalite.cif
- optimized_structures/silicalite/H-ZSM5-1-4,5TMB-silicalite.cif
- optimized_structures/silicalite/H-ZSM5-1-benzene-silicalite.cif
- optimized_structures/silicalite/H-ZSM5-1-HMB-silicalite.cif
- optimized_structures/silicalite/H-ZSM5-1-naphth-silicalite.cif
- optimized_structures/silicalite/H-ZSM5-1-toluene-silicalite.cif
- optimized_structures/silicalite/H-ZSM5-2-3,4TMB-silicalite.cif
- optimized_structures/silicalite/H-ZSM5-2-4,5TMB-silicalite.cif
- optimized_structures/silicalite/H-ZSM5-2-benzene-silicalite.cif
- optimized_structures/silicalite/H-ZSM5-2-HMB-silicalite.cif
- optimized_structures/silicalite/H-ZSM5-2-naphth-silicalite.cif
- optimized_structures/silicalite/H-ZSM5-2-toluene-silicalite.cif
- optimized_structures/silicalite/H-ZSM5-3-3,4TMB-silicalite.cif
- optimized_structures/silicalite/H-ZSM5-3-4,5TMB-silicalite.cif
- optimized_structures/silicalite/H-ZSM5-3-benzene-silicalite.cif
- optimized_structures/silicalite/H-ZSM5-3-HMB-silicalite.cif
- optimized_structures/silicalite/H-ZSM5-3-naphth-silicalite.cif
- optimized_structures/silicalite/H-ZSM5-3-toluene-silicalite.cif
- optimized_structures/silicalite/H-ZSM5-4-3,4TMB-silicalite.cif
- optimized_structures/silicalite/H-ZSM5-4-4,5TMB-silicalite.cif
- optimized_structures/silicalite/H-ZSM5-4-benzene-silicalite.cif
- optimized_structures/silicalite/H-ZSM5-4-HMB-silicalite.cif
- optimized_structures/silicalite/H-ZSM5-4-naphth-silicalite.cif
- optimized_structures/silicalite/H-ZSM5-4-toluene-silicalite.cif
- optimized_structures/silicalite/H-ZSM5-silicalite.cif
- optimized_structures/T12T11/
- optimized_structures/T12T11/H-ZSM5-1-3,4TMB-T12T11.cif
- optimized_structures/T12T11/H-ZSM5-1-4,5TMB-T12T11.cif
- optimized_structures/T12T11/H-ZSM5-1-benzene-T12T11.cif
- optimized_structures/T12T11/H-ZSM5-1-HMB-T12T11.cif
- optimized_structures/T12T11/H-ZSM5-1-naphth-T12T11.cif
- optimized_structures/T12T11/H-ZSM5-1-toluene-T12T11.cif
- optimized_structures/T12T11/H-ZSM5-2-3,4TMB-T12T11.cif
- optimized_structures/T12T11/H-ZSM5-2-4,5TMB-T12T11.cif
- optimized_structures/T12T11/H-ZSM5-2-benzene-T12T11.cif
- optimized_structures/T12T11/H-ZSM5-2-HMB-T12T11.cif
- optimized_structures/T12T11/H-ZSM5-2-naphth-T12T11.cif
- optimized_structures/T12T11/H-ZSM5-2-toluene-T12T11.cif
- optimized_structures/T12T11/H-ZSM5-3-3,4TMB-T12T11.cif
- optimized_structures/T12T11/H-ZSM5-3-4,5TMB-T12T11.cif
- optimized_structures/T12T11/H-ZSM5-3-benzene-T12T11.cif
- optimized_structures/T12T11/H-ZSM5-3-HMB-T12T11.cif
- optimized_structures/T12T11/H-ZSM5-3-naphth-T12T11.cif
- optimized_structures/T12T11/H-ZSM5-3-toluene-T12T11.cif
- optimized_structures/T12T11/H-ZSM5-4-3,4TMB-T12T11.cif
- optimized_structures/T12T11/H-ZSM5-4-4,5TMB-T12T11.cif
- optimized_structures/T12T11/H-ZSM5-4-benzene-T12T11.cif
- optimized_structures/T12T11/H-ZSM5-4-HMB-T12T11.cif
- optimized_structures/T12T11/H-ZSM5-4-naphth-T12T11.cif
- optimized_structures/T12T11/H-ZSM5-4-toluene-T12T11.cif
- optimized_structures/T12T11/H-ZSM5-T12T11.cif
- optimized_structures/T12T12/
- optimized_structures/T12T12/H-ZSM-5-T12T12.cif
- optimized_structures/T12T12/H-ZSM5-1-3,4TMB-T12T12.cif
- optimized_structures/T12T12/H-ZSM5-1-4,5TMB-T12T12.cif
- optimized_structures/T12T12/H-ZSM5-1-benzene-T12T12.cif
- optimized_structures/T12T12/H-ZSM5-1-HMB-T12T12.cif
- optimized_structures/T12T12/H-ZSM5-1-naphth-T12T12.cif
- optimized_structures/T12T12/H-ZSM5-1-toluene-T12T12.cif
- optimized_structures/T12T12/H-ZSM5-2-3,4TMB-T12T12.cif
- optimized_structures/T12T12/H-ZSM5-2-4,5TMB-T12T12.cif
- optimized_structures/T12T12/H-ZSM5-2-benzene-T12T12.cif
- optimized_structures/T12T12/H-ZSM5-2-HMB-T12T12.cif
- optimized_structures/T12T12/H-ZSM5-2-naphth_T12T12.cif
- optimized_structures/T12T12/H-ZSM5-2-toluene-T12T12.cif
- optimized_structures/T12T12/H-ZSM5-3-3,4TMB-T12T12.cif
- optimized_structures/T12T12/H-ZSM5-3-4,5TMB-T12T12.cif
- optimized_structures/T12T12/H-ZSM5-3-benzene-T12T12.cif
- optimized_structures/T12T12/H-ZSM5-3-HMB-T12T12.cif
- optimized_structures/T12T12/H-ZSM5-3-naphth_T12T12.cif
- optimized_structures/T12T12/H-ZSM5-3-toluene-T12T12.cif
- optimized_structures/T12T12/H-ZSM5-4-3,4TMB-T12T12.cif
- optimized_structures/T12T12/H-ZSM5-4-4,5TMB-T12T12.cif
- optimized_structures/T12T12/H-ZSM5-4-benzene-T12T12.cif
- optimized_structures/T12T12/H-ZSM5-4-HMB-T12T12.cif
- optimized_structures/T12T12/H-ZSM5-4-naphth_T12T12.cif
- optimized_structures/T12T12/H-ZSM5-4-toluene-T12T12.cif
- optimized_structures/T7T8/
- optimized_structures/T7T8/H-ZSM-5-T7T8.cif
- optimized_structures/T7T8/H-ZSM5-1-3,4TMB-T7T8.cif
- optimized_structures/T7T8/H-ZSM5-1-4,5TMB-T7T8.cif
- optimized_structures/T7T8/H-ZSM5-1-benzene-T7T8.cif
- optimized_structures/T7T8/H-ZSM5-1-HMB-T7T8.cif
- optimized_structures/T7T8/H-ZSM5-1-naphth-T7T8.cif
- optimized_structures/T7T8/H-ZSM5-1-toluene-T7T8.cif
- optimized_structures/T7T8/H-ZSM5-2-3,4TMB-T7T8.cif
- optimized_structures/T7T8/H-ZSM5-2-4,5TMB-T7T8.cif
- optimized_structures/T7T8/H-ZSM5-2-benzene-T7T8.cif
- optimized_structures/T7T8/H-ZSM5-2-HMB-T7T8.cif
- optimized_structures/T7T8/H-ZSM5-2-naphth-T7T8.cif
- optimized_structures/T7T8/H-ZSM5-2-toluene-T7T8.cif
- optimized_structures/T7T8/H-ZSM5-3-3,4TMB-T7T8.cif
- optimized_structures/T7T8/H-ZSM5-3-4,5TMB-T7T8.cif
- optimized_structures/T7T8/H-ZSM5-3-benzene-T7T8.cif
- optimized_structures/T7T8/H-ZSM5-3-HMB-T7T8.cif
- optimized_structures/T7T8/H-ZSM5-3-naphth-T7T8.cif
- optimized_structures/T7T8/H-ZSM5-3-toluene-T7T8.cif
- optimized_structures/T7T8/H-ZSM5-4-3,4TMB-T7T8.cif
- optimized_structures/T7T8/H-ZSM5-4-4,5TMB-T7T8.cif
- optimized_structures/T7T8/H-ZSM5-4-benzene-T7T8.cif
- optimized_structures/T7T8/H-ZSM5-4-HMB-T7T8.cif
- optimized_structures/T7T8/H-ZSM5-4-naphth-T7T8.cif
- optimized_structures/T7T8/H-ZSM5-4-toluene_T7T8.cif
- optimized_structures/T8T7/
- optimized_structures/T8T7/H-ZSM5-1-3,4TMB-T8T7.cif
- optimized_structures/T8T7/H-ZSM5-1-4,5TMB-T8T7.cif
- optimized_structures/T8T7/H-ZSM5-1-benzene-T8T7.cif
- optimized_structures/T8T7/H-ZSM5-1-HMB-T8T7.cif
- optimized_structures/T8T7/H-ZSM5-1-naphth-T8T7.cif
- optimized_structures/T8T7/H-ZSM5-1-toluene-T8T7.cif
- optimized_structures/T8T7/H-ZSM5-2-3,4TMB-T8T7.cif
- optimized_structures/T8T7/H-ZSM5-2-4,5TMB-T8T7.cif
- optimized_structures/T8T7/H-ZSM5-2-benzene-T8T7.cif
- optimized_structures/T8T7/H-ZSM5-2-HMB-T8T7.cif
- optimized_structures/T8T7/H-ZSM5-2-naphth-T8T7.cif
- optimized_structures/T8T7/H-ZSM5-2-toluene-T8T7.cif
- optimized_structures/T8T7/H-ZSM5-3-3,4TMB-T8T7.cif
- optimized_structures/T8T7/H-ZSM5-3-4,5TMB-T8T7.cif
- optimized_structures/T8T7/H-ZSM5-3-benzene-T8T7.cif
- optimized_structures/T8T7/H-ZSM5-3-HMB-T8T7.cif
- optimized_structures/T8T7/H-ZSM5-3-naphtht-T8T7.cif
- optimized_structures/T8T7/H-ZSM5-3-toluene-T8T7.cif
- optimized_structures/T8T7/H-ZSM5-4-3,4TMB-T8T7.cif
- optimized_structures/T8T7/H-ZSM5-4-4,5TMB-T8T7.cif
- optimized_structures/T8T7/H-ZSM5-4-benzene-T8T7.cif
- optimized_structures/T8T7/H-ZSM5-4-HMB-T8T7.cif
- optimized_structures/T8T7/H-ZSM5-4-naphth-T8T7.cif
- optimized_structures/T8T7/H-ZSM5-4-toluene-T8T7.cif
- optimized_structures/T8T7/H-ZSM5-T8T7.cif
