# Supplementary material for: Investigating the Flexibility of H-ZSM-5 Zeolite Upon Adsorption of Coke Precursors: A Theoretical and Experimental Approach
Source: J Phys Chem C Nanomater Interfaces. 2025 Jan 2;129(2):1183–97. doi: 10.1021/acs.jpcc.4c07349 (PMC11744781; doi:10.1021/acs.jpcc.4c07349)
Supplement: Supplementary file 2 — jp4c07349_si_002.zip [file jp4c07349_si_002.zip › optimized_structures/silicalite/H-ZSM5-4-HMB-silicalite.cif]

data_image0
_chemical_formula_structural       O22Si12O22Si12O22Si12O22Si12O22Si12O22Si12O22Si12O22Si12O16C4H3CH3C7H3CH3C7H3CH3C7H3CH3C4H3CH3CH3CH3CH3CH3CH3CH3CH3CH3CH3CH3CH3CH3CH3CH3
_chemical_formula_sum              "O192 Si96 C48 H72"
_cell_length_a       20.02
_cell_length_b       20.044
_cell_length_c       13.405
_cell_angle_alpha    90
_cell_angle_beta     90
_cell_angle_gamma    90

_space_group_name_H-M_alt    "P 1"
_space_group_IT_number       1

loop_
  _space_group_symop_operation_xyz
  'x, y, z'

loop_
  _atom_site_type_symbol
  _atom_site_label
  _atom_site_symmetry_multiplicity
  _atom_site_fract_x
  _atom_site_fract_y
  _atom_site_fract_z
  _atom_site_occupancy
  O   O1        1.0  0.51441  0.04330  0.70155  1.0000
  O   O2        1.0  0.40749  0.04703  0.81123  1.0000
  O   O3        1.0  0.41776  0.13221  0.66130  1.0000
  O   O4        1.0  0.39858  0.00494  0.62374  1.0000
  O   O5        1.0  0.32860  0.07677  0.96223  1.0000
  O   O6        1.0  0.33594  0.95352  0.90193  1.0000
  O   O7        1.0  0.27825  0.04287  0.78224  1.0000
  O   O8        1.0  0.30371  0.14096  0.12909  1.0000
  O   O9        1.0  0.20846  0.07177  0.03296  1.0000
  O   O10       1.0  0.30476  0.00783  0.12945  1.0000
  O   O11       1.0  0.11573  0.14452  0.11895  1.0000
  O   O12       1.0  0.08433  0.06676  0.96733  1.0000
  O   O13       1.0  0.14751  0.04670  0.79584  1.0000
  O   O14       1.0  0.08746  0.94689  0.88628  1.0000
  O   O15       1.0  0.20969  0.12299  0.66408  1.0000
  O   O16       1.0  0.50736  0.86268  0.71854  1.0000
  O   O17       1.0  0.39590  0.84929  0.81837  1.0000
  O   O18       1.0  0.31731  0.83367  0.97563  1.0000
  O   O19       1.0  0.26541  0.86776  0.79918  1.0000
  O   O20       1.0  0.19309  0.84286  0.04074  1.0000
  O   O21       1.0  0.07813  0.82416  0.94793  1.0000
  O   O22       1.0  0.13671  0.84934  0.77362  1.0000
  Si  Si1       1.0  0.43490  0.05722  0.69840  1.0000
  Si  Si2       1.0  0.33657  0.03032  0.86393  1.0000
  Si  Si3       1.0  0.28648  0.07414  0.06557  1.0000
  Si  Si4       1.0  0.13095  0.07376  0.06554  1.0000
  Si  Si5       1.0  0.08367  0.02605  0.86273  1.0000
  Si  Si6       1.0  0.20988  0.05102  0.71933  1.0000
  Si  Si7       1.0  0.43130  0.83500  0.71167  1.0000
  Si  Si8       1.0  0.32874  0.87535  0.87364  1.0000
  Si  Si9       1.0  0.26995  0.82616  0.07337  1.0000
  Si  Si10      1.0  0.11394  0.82727  0.05684  1.0000
  Si  Si11      1.0  0.07762  0.87059  0.84878  1.0000
  Si  Si12      1.0  0.20982  0.83192  0.72991  1.0000
  O   O23       1.0  0.99804  0.97243  0.20705  1.0000
  O   O24       1.0  0.10878  0.93814  0.30036  1.0000
  O   O25       1.0  0.07986  0.88446  0.12461  1.0000
  O   O26       1.0  0.11665  0.01227  0.14116  1.0000
  O   O27       1.0  0.17972  0.93208  0.46254  1.0000
  O   O28       1.0  0.15765  0.04921  0.38103  1.0000
  O   O29       1.0  0.23876  0.96379  0.28895  1.0000
  O   O30       1.0  0.21601  0.86083  0.61715  1.0000
  O   O31       1.0  0.30175  0.94431  0.52735  1.0000
  O   O32       1.0  0.20236  0.99197  0.63740  1.0000
  O   O33       1.0  0.39229  0.87234  0.62121  1.0000
  O   O34       1.0  0.42425  0.93934  0.45665  1.0000
  O   O35       1.0  0.36922  0.94869  0.27631  1.0000
  O   O36       1.0  0.40781  0.05735  0.36960  1.0000
  O   O37       1.0  0.29196  0.87715  0.16119  1.0000
  O   O38       1.0  0.99684  0.14539  0.20599  1.0000
  O   O39       1.0  0.10887  0.16332  0.31437  1.0000
  O   O40       1.0  0.18678  0.16171  0.47542  1.0000
  O   O41       1.0  0.23934  0.13436  0.29845  1.0000
  O   O42       1.0  0.30988  0.15999  0.54785  1.0000
  O   O43       1.0  0.43128  0.16721  0.47146  1.0000
  O   O44       1.0  0.36688  0.17275  0.29828  1.0000
  Si  Si13      1.0  0.07536  0.95126  0.19182  1.0000
  Si  Si14      1.0  0.17241  0.97121  0.35721  1.0000
  Si  Si15      1.0  0.22506  0.93251  0.56251  1.0000
  Si  Si16      1.0  0.37980  0.93999  0.55803  1.0000
  Si  Si17      1.0  0.42463  0.97925  0.35070  1.0000
  Si  Si18      1.0  0.30032  0.94978  0.21349  1.0000
  Si  Si19      1.0  0.07165  0.17723  0.20827  1.0000
  Si  Si20      1.0  0.17301  0.12807  0.36752  1.0000
  Si  Si21      1.0  0.23132  0.17331  0.57518  1.0000
  Si  Si22      1.0  0.38769  0.17794  0.57265  1.0000
  Si  Si23      1.0  0.42601  0.13586  0.36015  1.0000
  Si  Si24      1.0  0.29644  0.17513  0.23852  1.0000
  O   O45       1.0  0.48219  0.54320  0.30772  1.0000
  O   O46       1.0  0.58888  0.54745  0.19726  1.0000
  O   O47       1.0  0.57881  0.63213  0.34780  1.0000
  O   O48       1.0  0.59852  0.50476  0.38410  1.0000
  O   O49       1.0  0.66767  0.57665  0.04603  1.0000
  O   O50       1.0  0.66034  0.45354  0.10711  1.0000
  O   O51       1.0  0.71826  0.54326  0.22590  1.0000
  O   O52       1.0  0.69320  0.64076  0.87950  1.0000
  O   O53       1.0  0.78787  0.57066  0.97548  1.0000
  O   O54       1.0  0.69101  0.50765  0.87872  1.0000
  O   O55       1.0  0.88012  0.64435  0.88994  1.0000
  O   O56       1.0  0.91195  0.56674  0.04160  1.0000
  O   O57       1.0  0.84910  0.54617  0.21325  1.0000
  O   O58       1.0  0.90923  0.44670  0.12226  1.0000
  O   O59       1.0  0.78690  0.62287  0.34457  1.0000
  O   O60       1.0  0.48888  0.36271  0.29050  1.0000
  O   O61       1.0  0.60004  0.34934  0.19003  1.0000
  O   O62       1.0  0.67925  0.33380  0.03329  1.0000
  O   O63       1.0  0.73040  0.36758  0.21036  1.0000
  O   O64       1.0  0.80349  0.34292  0.96806  1.0000
  O   O65       1.0  0.91844  0.32402  0.06082  1.0000
  O   O66       1.0  0.85919  0.34934  0.23464  1.0000
  Si  Si25      1.0  0.56169  0.55724  0.31030  1.0000
  Si  Si26      1.0  0.65976  0.53046  0.14460  1.0000
  Si  Si27      1.0  0.70988  0.57373  0.94279  1.0000
  Si  Si28      1.0  0.86544  0.57342  0.94321  1.0000
  Si  Si29      1.0  0.91290  0.52584  0.14603  1.0000
  Si  Si30      1.0  0.78648  0.55092  0.28925  1.0000
  Si  Si31      1.0  0.56492  0.33494  0.29693  1.0000
  Si  Si32      1.0  0.66743  0.37535  0.13528  1.0000
  Si  Si33      1.0  0.72662  0.32614  0.93557  1.0000
  Si  Si34      1.0  0.88263  0.32721  0.95191  1.0000
  Si  Si35      1.0  0.91864  0.37042  0.16003  1.0000
  Si  Si36      1.0  0.78631  0.33177  0.27908  1.0000
  O   O67       1.0  0.99876  0.47194  0.80110  1.0000
  O   O68       1.0  0.88790  0.43798  0.70815  1.0000
  O   O69       1.0  0.91678  0.38427  0.88398  1.0000
  O   O70       1.0  0.88043  0.51217  0.86750  1.0000
  O   O71       1.0  0.81680  0.43239  0.54613  1.0000
  O   O72       1.0  0.83910  0.54937  0.62831  1.0000
  O   O73       1.0  0.75808  0.46382  0.72019  1.0000
  O   O74       1.0  0.78052  0.36067  0.39191  1.0000
  O   O75       1.0  0.69455  0.44381  0.48194  1.0000
  O   O76       1.0  0.79341  0.49182  0.37118  1.0000
  O   O77       1.0  0.60409  0.37216  0.38737  1.0000
  O   O78       1.0  0.57174  0.43979  0.55139  1.0000
  O   O79       1.0  0.62776  0.44791  0.73104  1.0000
  O   O80       1.0  0.58878  0.55734  0.64006  1.0000
  O   O81       1.0  0.70465  0.37697  0.84750  1.0000
  O   O82       1.0  0.99916  0.64529  0.80329  1.0000
  O   O83       1.0  0.88714  0.66385  0.69482  1.0000
  O   O84       1.0  0.81002  0.66161  0.53305  1.0000
  O   O85       1.0  0.75656  0.63443  0.70925  1.0000
  O   O86       1.0  0.68675  0.65983  0.46107  1.0000
  O   O87       1.0  0.56531  0.66696  0.53762  1.0000
  O   O88       1.0  0.62899  0.67296  0.71141  1.0000
  Si  Si37      1.0  0.92141  0.45102  0.81667  1.0000
  Si  Si38      1.0  0.82427  0.47129  0.65162  1.0000
  Si  Si39      1.0  0.77123  0.43238  0.44640  1.0000
  Si  Si40      1.0  0.61662  0.43987  0.45042  1.0000
  Si  Si41      1.0  0.57199  0.47911  0.65786  1.0000
  Si  Si42      1.0  0.69620  0.44949  0.79490  1.0000
  Si  Si43      1.0  0.92441  0.67731  0.80103  1.0000
  Si  Si44      1.0  0.82337  0.62821  0.64122  1.0000
  Si  Si45      1.0  0.76528  0.67319  0.43348  1.0000
  Si  Si46      1.0  0.60890  0.67781  0.43649  1.0000
  Si  Si47      1.0  0.57021  0.63581  0.64909  1.0000
  Si  Si48      1.0  0.69984  0.67511  0.77012  1.0000
  O   O89       1.0  0.49814  0.97221  0.30147  1.0000
  O   O90       1.0  0.60891  0.93766  0.20818  1.0000
  O   O91       1.0  0.57986  0.88422  0.38408  1.0000
  O   O92       1.0  0.61678  0.01198  0.36718  1.0000
  O   O93       1.0  0.67964  0.93235  0.04563  1.0000
  O   O94       1.0  0.65714  0.04915  0.12813  1.0000
  O   O95       1.0  0.73885  0.96380  0.21909  1.0000
  O   O96       1.0  0.71626  0.86101  0.89126  1.0000
  O   O97       1.0  0.80174  0.94472  0.98094  1.0000
  O   O98       1.0  0.70225  0.99213  0.87076  1.0000
  O   O99       1.0  0.89233  0.87256  0.88732  1.0000
  O   O100      1.0  0.92417  0.93974  0.05180  1.0000
  O   O101      1.0  0.86920  0.94841  0.23228  1.0000
  O   O102      1.0  0.90741  0.05746  0.13977  1.0000
  O   O103      1.0  0.79159  0.87679  0.34680  1.0000
  O   O104      1.0  0.49689  0.14535  0.30272  1.0000
  O   O105      1.0  0.60894  0.16367  0.19416  1.0000
  O   O106      1.0  0.68646  0.16125  0.03269  1.0000
  O   O107      1.0  0.73940  0.13433  0.20940  1.0000
  O   O108      1.0  0.80978  0.15984  0.96094  1.0000
  O   O109      1.0  0.93117  0.16705  0.03735  1.0000
  O   O110      1.0  0.86688  0.17306  0.21065  1.0000
  Si  Si49      1.0  0.57545  0.95094  0.31668  1.0000
  Si  Si50      1.0  0.67230  0.97113  0.15124  1.0000
  Si  Si51      1.0  0.72507  0.93277  0.94576  1.0000
  Si  Si52      1.0  0.87981  0.94028  0.95036  1.0000
  Si  Si53      1.0  0.92448  0.97936  0.15800  1.0000
  Si  Si54      1.0  0.80019  0.94950  0.29481  1.0000
  Si  Si55      1.0  0.57171  0.17724  0.30038  1.0000
  Si  Si56      1.0  0.67283  0.12801  0.14090  1.0000
  Si  Si57      1.0  0.73127  0.17322  0.93333  1.0000
  Si  Si58      1.0  0.88758  0.17795  0.93625  1.0000
  Si  Si59      1.0  0.92588  0.13594  0.14882  1.0000
  Si  Si60      1.0  0.79625  0.17502  0.26994  1.0000
  O   O111      1.0  0.01444  0.04376  0.80691  1.0000
  O   O112      1.0  0.90754  0.04748  0.69713  1.0000
  O   O113      1.0  0.91767  0.13246  0.84733  1.0000
  O   O114      1.0  0.89862  0.00512  0.88446  1.0000
  O   O115      1.0  0.82859  0.07656  0.54606  1.0000
  O   O116      1.0  0.83624  0.95344  0.60712  1.0000
  O   O117      1.0  0.77827  0.04290  0.72610  1.0000
  O   O118      1.0  0.80325  0.14048  0.37915  1.0000
  O   O119      1.0  0.70830  0.07139  0.47597  1.0000
  O   O120      1.0  0.80447  0.00734  0.37920  1.0000
  O   O121      1.0  0.61591  0.14424  0.38935  1.0000
  O   O122      1.0  0.58398  0.06649  0.54085  1.0000
  O   O123      1.0  0.64755  0.04684  0.71216  1.0000
  O   O124      1.0  0.58780  0.94672  0.62217  1.0000
  O   O125      1.0  0.70977  0.12318  0.84399  1.0000
  O   O126      1.0  0.00737  0.86250  0.78998  1.0000
  O   O127      1.0  0.89576  0.84891  0.69036  1.0000
  O   O128      1.0  0.81750  0.83391  0.53254  1.0000
  O   O129      1.0  0.76520  0.86749  0.70884  1.0000
  O   O130      1.0  0.69309  0.84263  0.46798  1.0000
  O   O131      1.0  0.57816  0.82395  0.56085  1.0000
  O   O132      1.0  0.63656  0.84923  0.73537  1.0000
  Si  Si61      1.0  0.93492  0.05756  0.81000  1.0000
  Si  Si62      1.0  0.83666  0.03034  0.64458  1.0000
  Si  Si63      1.0  0.78624  0.07374  0.44292  1.0000
  Si  Si64      1.0  0.63087  0.07347  0.44288  1.0000
  Si  Si65      1.0  0.58367  0.02588  0.64556  1.0000
  Si  Si66      1.0  0.70985  0.05116  0.78882  1.0000
  Si  Si67      1.0  0.93127  0.83493  0.79706  1.0000
  Si  Si68      1.0  0.82878  0.87522  0.63489  1.0000
  Si  Si69      1.0  0.76992  0.82600  0.43509  1.0000
  Si  Si70      1.0  0.61394  0.82706  0.45189  1.0000
  Si  Si71      1.0  0.57767  0.87050  0.65988  1.0000
  Si  Si72      1.0  0.70979  0.83186  0.77867  1.0000
  O   O133      1.0  0.49877  0.47182  0.70785  1.0000
  O   O134      1.0  0.38796  0.43811  0.80116  1.0000
  O   O135      1.0  0.41650  0.38430  0.62538  1.0000
  O   O136      1.0  0.38052  0.51233  0.64176  1.0000
  O   O137      1.0  0.31646  0.43249  0.96297  1.0000
  O   O138      1.0  0.33916  0.54945  0.88092  1.0000
  O   O139      1.0  0.25818  0.46407  0.78876  1.0000
  O   O140      1.0  0.28066  0.36107  0.11758  1.0000
  O   O141      1.0  0.19424  0.44357  0.02722  1.0000
  O   O142      1.0  0.29299  0.49235  0.13750  1.0000
  O   O143      1.0  0.10337  0.37248  0.12177  1.0000
  O   O144      1.0  0.07141  0.44023  0.95785  1.0000
  O   O145      1.0  0.12785  0.44766  0.77843  1.0000
  O   O146      1.0  0.08899  0.55745  0.86843  1.0000
  O   O147      1.0  0.20485  0.37697  0.66177  1.0000
  O   O148      1.0  0.49901  0.64517  0.70568  1.0000
  O   O149      1.0  0.38709  0.66396  0.81434  1.0000
  O   O150      1.0  0.31006  0.66158  0.97630  1.0000
  O   O151      1.0  0.25660  0.63453  0.80002  1.0000
  O   O152      1.0  0.18678  0.65989  0.04813  1.0000
  O   O153      1.0  0.06537  0.66686  0.97151  1.0000
  O   O154      1.0  0.12908  0.67328  0.79781  1.0000
  Si  Si73      1.0  0.42134  0.45108  0.69256  1.0000
  Si  Si74      1.0  0.32428  0.47139  0.85756  1.0000
  Si  Si75      1.0  0.27097  0.43261  0.06276  1.0000
  Si  Si76      1.0  0.11630  0.44011  0.05875  1.0000
  Si  Si77      1.0  0.07198  0.47922  0.85113  1.0000
  Si  Si78      1.0  0.19621  0.44948  0.71436  1.0000
  Si  Si79      1.0  0.42431  0.67733  0.70807  1.0000
  Si  Si80      1.0  0.32340  0.62828  0.86806  1.0000
  Si  Si81      1.0  0.26529  0.67337  0.07574  1.0000
  Si  Si82      1.0  0.10894  0.67795  0.07259  1.0000
  Si  Si83      1.0  0.07034  0.63592  0.85990  1.0000
  Si  Si84      1.0  0.19993  0.67521  0.73907  1.0000
  O   O155      1.0  0.98225  0.54349  0.20159  1.0000
  O   O156      1.0  0.08892  0.54768  0.31195  1.0000
  O   O157      1.0  0.07881  0.63248  0.16151  1.0000
  O   O158      1.0  0.09859  0.50514  0.12501  1.0000
  O   O159      1.0  0.16756  0.57670  0.46328  1.0000
  O   O160      1.0  0.16039  0.45364  0.40190  1.0000
  O   O161      1.0  0.21830  0.54352  0.28345  1.0000
  O   O162      1.0  0.19321  0.64073  0.62980  1.0000
  O   O163      1.0  0.28773  0.57047  0.53385  1.0000
  O   O164      1.0  0.19067  0.50761  0.63052  1.0000
  O   O165      1.0  0.37988  0.64449  0.61917  1.0000
  O   O166      1.0  0.41173  0.56693  0.46746  1.0000
  O   O167      1.0  0.34913  0.54608  0.29562  1.0000
  O   O168      1.0  0.40879  0.44674  0.38744  1.0000
  O   O169      1.0  0.28689  0.62331  0.16499  1.0000
  O   O170      1.0  0.98856  0.36218  0.21964  1.0000
  O   O171      1.0  0.10041  0.34930  0.31887  1.0000
  O   O172      1.0  0.17913  0.33398  0.47606  1.0000
  O   O173      1.0  0.23090  0.36764  0.29940  1.0000
  O   O174      1.0  0.30348  0.34273  0.54091  1.0000
  O   O175      1.0  0.41857  0.32398  0.44862  1.0000
  O   O176      1.0  0.35965  0.34923  0.27446  1.0000
  Si  Si85      1.0  0.06173  0.55755  0.19894  1.0000
  Si  Si86      1.0  0.15977  0.53060  0.36461  1.0000
  Si  Si87      1.0  0.20975  0.57368  0.56653  1.0000
  Si  Si88      1.0  0.36531  0.57350  0.56599  1.0000
  Si  Si89      1.0  0.41275  0.52582  0.36322  1.0000
  Si  Si90      1.0  0.28641  0.55121  0.21987  1.0000
  Si  Si91      1.0  0.06477  0.33493  0.21241  1.0000
  Si  Si92      1.0  0.16761  0.37543  0.37390  1.0000
  Si  Si93      1.0  0.22662  0.32612  0.57361  1.0000
  Si  Si94      1.0  0.38260  0.32713  0.55744  1.0000
  Si  Si95      1.0  0.41873  0.37053  0.34961  1.0000
  Si  Si96      1.0  0.28665  0.33194  0.23025  1.0000
  O   O177      1.0  0.43001  0.75631  0.68737  1.0000
  O   O178      1.0  0.27514  0.74989  0.11429  1.0000
  O   O179      1.0  0.10279  0.75511  0.10937  1.0000
  O   O180      1.0  0.22310  0.75226  0.72734  1.0000
  O   O181      1.0  0.06635  0.25628  0.18801  1.0000
  O   O182      1.0  0.22131  0.24973  0.61407  1.0000
  O   O183      1.0  0.39373  0.25498  0.61001  1.0000
  O   O184      1.0  0.27346  0.25227  0.22719  1.0000
  O   O185      1.0  0.56629  0.25624  0.32106  1.0000
  O   O186      1.0  0.72136  0.24978  0.89498  1.0000
  O   O187      1.0  0.89362  0.25507  0.89931  1.0000
  O   O188      1.0  0.77314  0.25209  0.28172  1.0000
  O   O189      1.0  0.92997  0.75630  0.82181  1.0000
  O   O190      1.0  0.77518  0.74962  0.39461  1.0000
  O   O191      1.0  0.60274  0.75490  0.39939  1.0000
  O   O192      1.0  0.72294  0.75220  0.78161  1.0000
  C   C1        1.0  0.97482  0.24259  0.48255  1.0000
  C   C2        1.0  0.99740  0.29368  0.54660  1.0000
  C   C3        1.0  0.02891  0.27561  0.63624  1.0000
  C   C4        1.0  0.98689  0.36622  0.51905  1.0000
  H   H1        1.0  0.02371  0.39879  0.55499  1.0000
  H   H2        1.0  0.99246  0.37392  0.43850  1.0000
  H   H3        1.0  0.93720  0.38460  0.54044  1.0000
  C   C5        1.0  0.05268  0.08734  0.59358  1.0000
  H   H4        1.0  0.08458  0.07897  0.65775  1.0000
  H   H5        1.0  0.01050  0.05260  0.59977  1.0000
  H   H6        1.0  0.08076  0.07221  0.52697  1.0000
  C   C6        1.0  0.99150  0.17572  0.50154  1.0000
  C   C7        1.0  0.04571  0.20853  0.65599  1.0000
  C   C8        1.0  0.03028  0.15881  0.58550  1.0000
  C   C9        1.0  0.52115  0.74294  0.98377  1.0000
  C   C10       1.0  0.49911  0.79378  0.04872  1.0000
  C   C11       1.0  0.46784  0.77538  0.13840  1.0000
  C   C12       1.0  0.51005  0.86629  0.02133  1.0000
  H   H7        1.0  0.47672  0.89974  0.06254  1.0000
  H   H8        1.0  0.56142  0.88291  0.03604  1.0000
  H   H9        1.0  0.49992  0.87477  0.94191  1.0000
  C   C13       1.0  0.44394  0.58722  0.09422  1.0000
  H   H10       1.0  0.41207  0.57862  0.15835  1.0000
  H   H11       1.0  0.41586  0.57223  0.02754  1.0000
  H   H12       1.0  0.48617  0.55254  0.10020  1.0000
  C   C14       1.0  0.50470  0.67600  0.00239  1.0000
  C   C15       1.0  0.45097  0.70821  0.15750  1.0000
  C   C16       1.0  0.46624  0.65875  0.08656  1.0000
  C   C17       1.0  0.52790  0.27539  0.87110  1.0000
  C   C18       1.0  0.49567  0.29326  0.96025  1.0000
  C   C19       1.0  0.47452  0.24212  0.02546  1.0000
  C   C20       1.0  0.48223  0.36531  0.98773  1.0000
  H   H13       1.0  0.42892  0.37785  0.98293  1.0000
  H   H14       1.0  0.49837  0.37559  0.06452  1.0000
  H   H15       1.0  0.50884  0.40062  0.93983  1.0000
  C   C21       1.0  0.55275  0.08718  0.91441  1.0000
  H   H16       1.0  0.51078  0.05225  0.90757  1.0000
  H   H17       1.0  0.58506  0.07905  0.85064  1.0000
  H   H18       1.0  0.58053  0.07211  0.98132  1.0000
  C   C22       1.0  0.54526  0.20828  0.85192  1.0000
  C   C23       1.0  0.49137  0.17534  0.00661  1.0000
  C   C24       1.0  0.52999  0.15856  0.92239  1.0000
  C   C25       1.0  0.96782  0.77538  0.37070  1.0000
  C   C26       1.0  0.99906  0.79379  0.46040  1.0000
  C   C27       1.0  0.02126  0.74296  0.52523  1.0000
  C   C28       1.0  0.00969  0.86637  0.48768  1.0000
  H   H19       1.0  0.00129  0.87458  0.56762  1.0000
  H   H20       1.0  0.06043  0.88377  0.47033  1.0000
  H   H21       1.0  0.97488  0.89937  0.44838  1.0000
  C   C29       1.0  0.94389  0.58724  0.41498  1.0000
  H   H22       1.0  0.91573  0.57231  0.48161  1.0000
  H   H23       1.0  0.91211  0.57858  0.35077  1.0000
  H   H24       1.0  0.98614  0.55255  0.40921  1.0000
  C   C30       1.0  0.95093  0.70822  0.35160  1.0000
  C   C31       1.0  0.00473  0.67602  0.50665  1.0000
  C   C32       1.0  0.96620  0.65877  0.42257  1.0000
  C   C33       1.0  0.43094  0.25962  0.11275  1.0000
  H   H25       1.0  0.37910  0.24493  0.09652  1.0000
  H   H26       1.0  0.44581  0.23427  0.18154  1.0000
  H   H27       1.0  0.43068  0.31300  0.12786  1.0000
  C   C34       1.0  0.46899  0.11925  0.07375  1.0000
  H   H28       1.0  0.44580  0.07921  0.03001  1.0000
  H   H29       1.0  0.51097  0.09641  0.11403  1.0000
  H   H30       1.0  0.43255  0.13565  0.12895  1.0000
  C   C35       1.0  0.54343  0.32553  0.79131  1.0000
  H   H31       1.0  0.51333  0.31579  0.72409  1.0000
  H   H32       1.0  0.53315  0.37646  0.81490  1.0000
  H   H33       1.0  0.59586  0.32345  0.76779  1.0000
  C   C36       1.0  0.57832  0.19406  0.75330  1.0000
  H   H34       1.0  0.59051  0.14173  0.74443  1.0000
  H   H35       1.0  0.54548  0.20834  0.69096  1.0000
  H   H36       1.0  0.62503  0.22228  0.74402  1.0000
  C   C37       1.0  0.04342  0.32614  0.71588  1.0000
  H   H37       1.0  0.09579  0.32519  0.73982  1.0000
  H   H38       1.0  0.03190  0.37677  0.69194  1.0000
  H   H39       1.0  0.01330  0.31580  0.78290  1.0000
  C   C38       1.0  0.07834  0.19437  0.75494  1.0000
  H   H40       1.0  0.09147  0.14222  0.76342  1.0000
  H   H41       1.0  0.12444  0.22341  0.76522  1.0000
  H   H42       1.0  0.04481  0.20773  0.81692  1.0000
  C   C39       1.0  0.92936  0.25959  0.39717  1.0000
  H   H43       1.0  0.94714  0.24078  0.32515  1.0000
  H   H44       1.0  0.88008  0.23724  0.41083  1.0000
  H   H45       1.0  0.92191  0.31319  0.38983  1.0000
  C   C40       1.0  0.96875  0.11981  0.43441  1.0000
  H   H46       1.0  0.01076  0.09629  0.39508  1.0000
  H   H47       1.0  0.94460  0.08019  0.47787  1.0000
  H   H48       1.0  0.93317  0.13666  0.37828  1.0000
  C   C41       1.0  0.91827  0.69372  0.25279  1.0000
  H   H49       1.0  0.90443  0.64170  0.24522  1.0000
  H   H50       1.0  0.87258  0.72329  0.24188  1.0000
  H   H51       1.0  0.95203  0.70613  0.19065  1.0000
  C   C42       1.0  0.95349  0.82547  0.29035  1.0000
  H   H52       1.0  0.90091  0.82512  0.26732  1.0000
  H   H53       1.0  0.96589  0.87610  0.31324  1.0000
  H   H54       1.0  0.98295  0.81418  0.22304  1.0000
  C   C43       1.0  0.06604  0.76039  0.61123  1.0000
  H   H55       1.0  0.11582  0.73900  0.59796  1.0000
  H   H56       1.0  0.07245  0.81408  0.61930  1.0000
  H   H57       1.0  0.04827  0.74090  0.68285  1.0000
  C   C44       1.0  0.02732  0.62039  0.57442  1.0000
  H   H58       1.0  0.98525  0.59711  0.61391  1.0000
  H   H59       1.0  0.05145  0.58054  0.53143  1.0000
  H   H60       1.0  0.06288  0.63746  0.63043  1.0000
  C   C45       1.0  0.45337  0.82540  0.21880  1.0000
  H   H61       1.0  0.48289  0.81422  0.28608  1.0000
  H   H62       1.0  0.46554  0.87608  0.19593  1.0000
  H   H63       1.0  0.40079  0.82485  0.24185  1.0000
  C   C46       1.0  0.56559  0.76044  0.89742  1.0000
  H   H64       1.0  0.61580  0.74016  0.91103  1.0000
  H   H65       1.0  0.54816  0.73994  0.82627  1.0000
  H   H66       1.0  0.57094  0.81417  0.88817  1.0000
  C   C47       1.0  0.52730  0.62035  0.93469  1.0000
  H   H67       1.0  0.55129  0.58045  0.97777  1.0000
  H   H68       1.0  0.48526  0.59715  0.89500  1.0000
  H   H69       1.0  0.56302  0.63736  0.87887  1.0000
  C   C48       1.0  0.41835  0.69368  0.25634  1.0000
  H   H70       1.0  0.40476  0.64161  0.26405  1.0000
  H   H71       1.0  0.45205  0.70633  0.31846  1.0000
  H   H72       1.0  0.37253  0.72306  0.26717  1.0000
