# Supplementary material for: Investigating the Flexibility of H-ZSM-5 Zeolite Upon Adsorption of Coke Precursors: A Theoretical and Experimental Approach
Source: J Phys Chem C Nanomater Interfaces. 2025 Jan 2;129(2):1183–97. doi: 10.1021/acs.jpcc.4c07349 (PMC11744781; doi:10.1021/acs.jpcc.4c07349)
Supplement: Supplementary file 2 — jp4c07349_si_002.zip [file jp4c07349_si_002.zip › optimized_structures/silicalite/H-ZSM5-silicalite.cif]

data_H-ZSM5-1b-benzene-silicalite-cell
_audit_creation_date              2024-07-26
_audit_creation_method            'Materials Studio'
_symmetry_space_group_name_H-M    'P1'
_symmetry_Int_Tables_number       1
_symmetry_cell_setting            triclinic
loop_
_symmetry_equiv_pos_as_xyz
  x,y,z
_cell_length_a                    20.2370
_cell_length_b                    19.7950
_cell_length_c                    13.3770
_cell_angle_alpha                 90.0000
_cell_angle_beta                  90.0000
_cell_angle_gamma                 90.0000
loop_
_atom_site_label
_atom_site_type_symbol
_atom_site_fract_x
_atom_site_fract_y
_atom_site_fract_z
_atom_site_U_iso_or_equiv
_atom_site_adp_type
_atom_site_occupancy
O1     O     0.50882   0.04365   0.71328   0.00000  Uiso   1.00
O2     O     0.39366   0.05572   0.79811   0.00000  Uiso   1.00
O3     O     0.42092   0.12710   0.63517   0.00000  Uiso   1.00
O4     O     0.40260   0.99494   0.62154   0.00000  Uiso   1.00
O5     O     0.32507   0.03593   0.96226   0.00000  Uiso   1.00
O6     O     0.31426   0.94980   0.80790   0.00000  Uiso   1.00
O7     O     0.26335   0.07169   0.79572   0.00000  Uiso   1.00
O8     O     0.30073   0.11861   0.11178   0.00000  Uiso   1.00
O9     O     0.20229   0.05221   0.02310   0.00000  Uiso   1.00
O10    O     0.28859   0.98680   0.13718   0.00000  Uiso   1.00
O11    O     0.11178   0.13283   0.10337   0.00000  Uiso   1.00
O12    O     0.08154   0.05771   0.94728   0.00000  Uiso   1.00
O13    O     0.13423   0.06952   0.76610   0.00000  Uiso   1.00
O14    O     0.09715   0.94943   0.83192   0.00000  Uiso   1.00
O15    O     0.20918   0.14218   0.65068   0.00000  Uiso   1.00
O16    O     0.50040   0.86354   0.71457   0.00000  Uiso   1.00
O17    O     0.38610   0.83704   0.79880   0.00000  Uiso   1.00
O18    O     0.31292   0.86203   0.95657   0.00000  Uiso   1.00
O19    O     0.25499   0.83275   0.78421   0.00000  Uiso   1.00
O20    O     0.19109   0.85194   0.02600   0.00000  Uiso   1.00
O21    O     0.07366   0.83992   0.94140   0.00000  Uiso   1.00
O22    O     0.12559   0.82983   0.75861   0.00000  Uiso   1.00
Si1    Si    0.43127   0.05526   0.69094   0.00000  Uiso   1.00
Si2    Si    0.32396   0.02813   0.84189   0.00000  Uiso   1.00
Si3    Si    0.27883   0.04844   0.05956   0.00000  Uiso   1.00
Si4    Si    0.12453   0.06043   0.04957   0.00000  Uiso   1.00
Si5    Si    0.08062   0.02975   0.83314   0.00000  Uiso   1.00
Si6    Si    0.20544   0.07168   0.71200   0.00000  Uiso   1.00
Si7    Si    0.42937   0.82694   0.69753   0.00000  Uiso   1.00
Si8    Si    0.31715   0.87025   0.83647   0.00000  Uiso   1.00
Si9    Si    0.26746   0.82803   0.04264   0.00000  Uiso   1.00
Si10   Si    0.11524   0.82662   0.04322   0.00000  Uiso   1.00
Si11   Si    0.07448   0.87079   0.82889   0.00000  Uiso   1.00
Si12   Si    0.19634   0.82285   0.70265   0.00000  Uiso   1.00
O23    O     0.99488   0.95161   0.21339   0.00000  Uiso   1.00
O24    O     0.10996   0.93850   0.29804   0.00000  Uiso   1.00
O25    O     0.08199   0.86713   0.13530   0.00000  Uiso   1.00
O26    O     0.10159   0.99907   0.12137   0.00000  Uiso   1.00
O27    O     0.17816   0.95858   0.46232   0.00000  Uiso   1.00
O28    O     0.18900   0.04467   0.30783   0.00000  Uiso   1.00
O29    O     0.24037   0.92301   0.29605   0.00000  Uiso   1.00
O30    O     0.20264   0.87616   0.61183   0.00000  Uiso   1.00
O31    O     0.30103   0.94301   0.52352   0.00000  Uiso   1.00
O32    O     0.21428   0.00804   0.63725   0.00000  Uiso   1.00
O33    O     0.39075   0.86151   0.60366   0.00000  Uiso   1.00
O34    O     0.42160   0.93616   0.44723   0.00000  Uiso   1.00
O35    O     0.36938   0.92596   0.26562   0.00000  Uiso   1.00
O36    O     0.40667   0.04535   0.33361   0.00000  Uiso   1.00
O37    O     0.29413   0.85284   0.15049   0.00000  Uiso   1.00
O38    O     0.00278   0.13135   0.21582   0.00000  Uiso   1.00
O39    O     0.11771   0.15754   0.29830   0.00000  Uiso   1.00
O40    O     0.19020   0.13201   0.45689   0.00000  Uiso   1.00
O41    O     0.24887   0.16147   0.28502   0.00000  Uiso   1.00
O42    O     0.31193   0.14254   0.52609   0.00000  Uiso   1.00
O43    O     0.42937   0.15565   0.44163   0.00000  Uiso   1.00
O44    O     0.37818   0.16441   0.25824   0.00000  Uiso   1.00
Si13   Si    0.07231   0.93917   0.19095   0.00000  Uiso   1.00
Si14   Si    0.17954   0.96637   0.34192   0.00000  Uiso   1.00
Si15   Si    0.22442   0.94642   0.55965   0.00000  Uiso   1.00
Si16   Si    0.37876   0.93401   0.54962   0.00000  Uiso   1.00
Si17   Si    0.42303   0.96497   0.33348   0.00000  Uiso   1.00
Si18   Si    0.29811   0.92330   0.21200   0.00000  Uiso   1.00
Si19   Si    0.07390   0.16771   0.19781   0.00000  Uiso   1.00
Si20   Si    0.18632   0.12420   0.33673   0.00000  Uiso   1.00
Si21   Si    0.23554   0.16664   0.54242   0.00000  Uiso   1.00
Si22   Si    0.38767   0.16804   0.54356   0.00000  Uiso   1.00
Si23   Si    0.42909   0.12402   0.32960   0.00000  Uiso   1.00
Si24   Si    0.30721   0.17160   0.20302   0.00000  Uiso   1.00
O45    O     0.49495   0.54343   0.28545   0.00000  Uiso   1.00
O46    O     0.61005   0.55620   0.20075   0.00000  Uiso   1.00
O47    O     0.58251   0.62718   0.36400   0.00000  Uiso   1.00
O48    O     0.60137   0.49514   0.37716   0.00000  Uiso   1.00
O49    O     0.67840   0.53603   0.03638   0.00000  Uiso   1.00
O50    O     0.68894   0.44990   0.19063   0.00000  Uiso   1.00
O51    O     0.74041   0.57155   0.20288   0.00000  Uiso   1.00
O52    O     0.70321   0.61890   0.88749   0.00000  Uiso   1.00
O53    O     0.80130   0.55112   0.97507   0.00000  Uiso   1.00
O54    O     0.71408   0.48717   0.86085   0.00000  Uiso   1.00
O55    O     0.89101   0.63264   0.89515   0.00000  Uiso   1.00
O56    O     0.92201   0.55745   0.05111   0.00000  Uiso   1.00
O57    O     0.86945   0.56889   0.23227   0.00000  Uiso   1.00
O58    O     0.90621   0.44892   0.16604   0.00000  Uiso   1.00
O59    O     0.79434   0.64151   0.34832   0.00000  Uiso   1.00
O60    O     0.50363   0.36325   0.28455   0.00000  Uiso   1.00
O61    O     0.61806   0.33665   0.20022   0.00000  Uiso   1.00
O62    O     0.69061   0.36201   0.04192   0.00000  Uiso   1.00
O63    O     0.74940   0.33352   0.21373   0.00000  Uiso   1.00
O64    O     0.81260   0.35217   0.97293   0.00000  Uiso   1.00
O65    O     0.92951   0.33847   0.05858   0.00000  Uiso   1.00
O66    O     0.87861   0.32990   0.24249   0.00000  Uiso   1.00
Si25   Si    0.57243   0.55538   0.30790   0.00000  Uiso   1.00
Si26   Si    0.67959   0.52829   0.15677   0.00000  Uiso   1.00
Si27   Si    0.72464   0.54834   0.93903   0.00000  Uiso   1.00
Si28   Si    0.87902   0.56003   0.94886   0.00000  Uiso   1.00
Si29   Si    0.92301   0.52923   0.16514   0.00000  Uiso   1.00
Si30   Si    0.79838   0.57118   0.28655   0.00000  Uiso   1.00
Si31   Si    0.57477   0.32685   0.30156   0.00000  Uiso   1.00
Si32   Si    0.68665   0.37037   0.16202   0.00000  Uiso   1.00
Si33   Si    0.73630   0.32818   0.95598   0.00000  Uiso   1.00
Si34   Si    0.88834   0.32636   0.95603   0.00000  Uiso   1.00
Si35   Si    0.92913   0.37040   0.17041   0.00000  Uiso   1.00
Si36   Si    0.80714   0.32295   0.29655   0.00000  Uiso   1.00
O67    O     0.00878   0.45096   0.78415   0.00000  Uiso   1.00
O68    O     0.89345   0.43747   0.70097   0.00000  Uiso   1.00
O69    O     0.92220   0.36719   0.86489   0.00000  Uiso   1.00
O70    O     0.90270   0.49919   0.87671   0.00000  Uiso   1.00
O71    O     0.82570   0.45878   0.53637   0.00000  Uiso   1.00
O72    O     0.81558   0.54455   0.69103   0.00000  Uiso   1.00
O73    O     0.76298   0.42337   0.70238   0.00000  Uiso   1.00
O74    O     0.80043   0.37573   0.38789   0.00000  Uiso   1.00
O75    O     0.70259   0.44349   0.47599   0.00000  Uiso   1.00
O76    O     0.78945   0.50734   0.36092   0.00000  Uiso   1.00
O77    O     0.61349   0.36170   0.39516   0.00000  Uiso   1.00
O78    O     0.58165   0.43642   0.55123   0.00000  Uiso   1.00
O79    O     0.63399   0.42542   0.73262   0.00000  Uiso   1.00
O80    O     0.59715   0.54520   0.66538   0.00000  Uiso   1.00
O81    O     0.70973   0.35302   0.84812   0.00000  Uiso   1.00
O82    O     0.00045   0.63117   0.78355   0.00000  Uiso   1.00
O83    O     0.88597   0.65809   0.70019   0.00000  Uiso   1.00
O84    O     0.81346   0.63225   0.54203   0.00000  Uiso   1.00
O85    O     0.75477   0.66101   0.71383   0.00000  Uiso   1.00
O86    O     0.69152   0.64272   0.47323   0.00000  Uiso   1.00
O87    O     0.57413   0.65562   0.55766   0.00000  Uiso   1.00
O88    O     0.62550   0.66428   0.74095   0.00000  Uiso   1.00
Si37   Si    0.93142   0.43867   0.80772   0.00000  Uiso   1.00
Si38   Si    0.82429   0.46611   0.65683   0.00000  Uiso   1.00
Si39   Si    0.77914   0.44630   0.43946   0.00000  Uiso   1.00
Si40   Si    0.62498   0.43424   0.44931   0.00000  Uiso   1.00
Si41   Si    0.58044   0.46487   0.66517   0.00000  Uiso   1.00
Si42   Si    0.70524   0.42335   0.78639   0.00000  Uiso   1.00
Si43   Si    0.92940   0.66766   0.80138   0.00000  Uiso   1.00
Si44   Si    0.81747   0.62406   0.66218   0.00000  Uiso   1.00
Si45   Si    0.76790   0.66641   0.45625   0.00000  Uiso   1.00
Si46   Si    0.61572   0.66810   0.45565   0.00000  Uiso   1.00
Si47   Si    0.57458   0.62383   0.66965   0.00000  Uiso   1.00
Si48   Si    0.69655   0.67155   0.79590   0.00000  Uiso   1.00
O89    O     0.49492   0.95104   0.28538   0.00000  Uiso   1.00
O90    O     0.60997   0.93839   0.20038   0.00000  Uiso   1.00
O91    O     0.58255   0.86731   0.36371   0.00000  Uiso   1.00
O92    O     0.60145   0.99930   0.37682   0.00000  Uiso   1.00
O93    O     0.67849   0.95863   0.03616   0.00000  Uiso   1.00
O94    O     0.68892   0.04467   0.19048   0.00000  Uiso   1.00
O95    O     0.74032   0.92302   0.20270   0.00000  Uiso   1.00
O96    O     0.70329   0.87573   0.88737   0.00000  Uiso   1.00
O97    O     0.80140   0.94361   0.97470   0.00000  Uiso   1.00
O98    O     0.71407   0.00750   0.86061   0.00000  Uiso   1.00
O99    O     0.89107   0.86177   0.89526   0.00000  Uiso   1.00
O100   O     0.92210   0.93721   0.05091   0.00000  Uiso   1.00
O101   O     0.86941   0.92538   0.23189   0.00000  Uiso   1.00
O102   O     0.90608   0.04549   0.16634   0.00000  Uiso   1.00
O103   O     0.79432   0.85291   0.34808   0.00000  Uiso   1.00
O104   O     0.50327   0.13137   0.28475   0.00000  Uiso   1.00
O105   O     0.61742   0.15762   0.19967   0.00000  Uiso   1.00
O106   O     0.69037   0.13255   0.04167   0.00000  Uiso   1.00
O107   O     0.74864   0.16144   0.21381   0.00000  Uiso   1.00
O108   O     0.81242   0.14233   0.97303   0.00000  Uiso   1.00
O109   O     0.92963   0.15546   0.05796   0.00000  Uiso   1.00
O110   O     0.87794   0.16484   0.24121   0.00000  Uiso   1.00
Si49   Si    0.57242   0.93910   0.30761   0.00000  Uiso   1.00
Si50   Si    0.67954   0.96629   0.15654   0.00000  Uiso   1.00
Si51   Si    0.72471   0.94634   0.93880   0.00000  Uiso   1.00
Si52   Si    0.87912   0.93450   0.94866   0.00000  Uiso   1.00
Si53   Si    0.92302   0.96522   0.16506   0.00000  Uiso   1.00
Si54   Si    0.79836   0.92323   0.28627   0.00000  Uiso   1.00
Si55   Si    0.57451   0.16762   0.30135   0.00000  Uiso   1.00
Si56   Si    0.68624   0.12418   0.16176   0.00000  Uiso   1.00
Si57   Si    0.73617   0.16643   0.95588   0.00000  Uiso   1.00
Si58   Si    0.88818   0.16798   0.95577   0.00000  Uiso   1.00
Si59   Si    0.92883   0.12406   0.17011   0.00000  Uiso   1.00
Si60   Si    0.80674   0.17166   0.29613   0.00000  Uiso   1.00
O111   O     0.00905   0.04405   0.78425   0.00000  Uiso   1.00
O112   O     0.89378   0.05668   0.70040   0.00000  Uiso   1.00
O113   O     0.92171   0.12725   0.86427   0.00000  Uiso   1.00
O114   O     0.90300   0.99513   0.87627   0.00000  Uiso   1.00
O115   O     0.82564   0.03587   0.53610   0.00000  Uiso   1.00
O116   O     0.81539   0.95001   0.69074   0.00000  Uiso   1.00
O117   O     0.76338   0.07141   0.70252   0.00000  Uiso   1.00
O118   O     0.80040   0.11868   0.38726   0.00000  Uiso   1.00
O119   O     0.70263   0.05097   0.47561   0.00000  Uiso   1.00
O120   O     0.78956   0.98700   0.36078   0.00000  Uiso   1.00
O121   O     0.61350   0.13274   0.39467   0.00000  Uiso   1.00
O122   O     0.58172   0.05806   0.55079   0.00000  Uiso   1.00
O123   O     0.63435   0.06928   0.73181   0.00000  Uiso   1.00
O124   O     0.59712   0.94942   0.66537   0.00000  Uiso   1.00
O125   O     0.70965   0.14166   0.84794   0.00000  Uiso   1.00
O126   O     0.00047   0.86323   0.78357   0.00000  Uiso   1.00
O127   O     0.88593   0.83656   0.70024   0.00000  Uiso   1.00
O128   O     0.81352   0.86230   0.54183   0.00000  Uiso   1.00
O129   O     0.75470   0.83354   0.71360   0.00000  Uiso   1.00
O130   O     0.69155   0.85188   0.47315   0.00000  Uiso   1.00
O131   O     0.57413   0.83917   0.55749   0.00000  Uiso   1.00
O132   O     0.62544   0.83031   0.74091   0.00000  Uiso   1.00
Si61   Si    0.93156   0.05577   0.80734   0.00000  Uiso   1.00
Si62   Si    0.82438   0.02842   0.65654   0.00000  Uiso   1.00
Si63   Si    0.77917   0.04816   0.43906   0.00000  Uiso   1.00
Si64   Si    0.62504   0.06023   0.44888   0.00000  Uiso   1.00
Si65   Si    0.58059   0.02978   0.66483   0.00000  Uiso   1.00
Si66   Si    0.70540   0.07134   0.78615   0.00000  Uiso   1.00
Si67   Si    0.92938   0.82683   0.80138   0.00000  Uiso   1.00
Si68   Si    0.81744   0.87049   0.66200   0.00000  Uiso   1.00
Si69   Si    0.76791   0.82811   0.45609   0.00000  Uiso   1.00
Si70   Si    0.61573   0.82653   0.45554   0.00000  Uiso   1.00
Si71   Si    0.57455   0.87079   0.66958   0.00000  Uiso   1.00
Si72   Si    0.69653   0.82305   0.79580   0.00000  Uiso   1.00
O133   O     0.50857   0.45134   0.71349   0.00000  Uiso   1.00
O134   O     0.39324   0.43816   0.79753   0.00000  Uiso   1.00
O135   O     0.42165   0.36738   0.63423   0.00000  Uiso   1.00
O136   O     0.40223   0.49938   0.62140   0.00000  Uiso   1.00
O137   O     0.32509   0.45856   0.96202   0.00000  Uiso   1.00
O138   O     0.31448   0.54460   0.80755   0.00000  Uiso   1.00
O139   O     0.26288   0.42304   0.79583   0.00000  Uiso   1.00
O140   O     0.30045   0.37570   0.11110   0.00000  Uiso   1.00
O141   O     0.20224   0.44262   0.02276   0.00000  Uiso   1.00
O142   O     0.28873   0.50747   0.13723   0.00000  Uiso   1.00
O143   O     0.11216   0.36160   0.10319   0.00000  Uiso   1.00
O144   O     0.08146   0.43644   0.94706   0.00000  Uiso   1.00
O145   O     0.13388   0.42503   0.76580   0.00000  Uiso   1.00
O146   O     0.09713   0.54511   0.83245   0.00000  Uiso   1.00
O147   O     0.20914   0.35257   0.65051   0.00000  Uiso   1.00
O148   O     0.50044   0.63110   0.71468   0.00000  Uiso   1.00
O149   O     0.38611   0.65749   0.79880   0.00000  Uiso   1.00
O150   O     0.31276   0.63235   0.95623   0.00000  Uiso   1.00
O151   O     0.25501   0.66150   0.78360   0.00000  Uiso   1.00
O152   O     0.19107   0.64243   0.02610   0.00000  Uiso   1.00
O153   O     0.07379   0.65494   0.94111   0.00000  Uiso   1.00
O154   O     0.12559   0.66447   0.75821   0.00000  Uiso   1.00
Si73   Si    0.43118   0.43913   0.69063   0.00000  Uiso   1.00
Si74   Si    0.32382   0.46625   0.84163   0.00000  Uiso   1.00
Si75   Si    0.27878   0.44607   0.05925   0.00000  Uiso   1.00
Si76   Si    0.12454   0.43403   0.04932   0.00000  Uiso   1.00
Si77   Si    0.08044   0.46481   0.83313   0.00000  Uiso   1.00
Si78   Si    0.20514   0.42302   0.71184   0.00000  Uiso   1.00
Si79   Si    0.42937   0.66762   0.69752   0.00000  Uiso   1.00
Si80   Si    0.31714   0.62414   0.83615   0.00000  Uiso   1.00
Si81   Si    0.26746   0.66630   0.04250   0.00000  Uiso   1.00
Si82   Si    0.11525   0.66791   0.04309   0.00000  Uiso   1.00
Si83   Si    0.07451   0.62375   0.82881   0.00000  Uiso   1.00
Si84   Si    0.19630   0.67161   0.70223   0.00000  Uiso   1.00
O155   O     0.99486   0.54284   0.21346   0.00000  Uiso   1.00
O156   O     0.10999   0.55606   0.29770   0.00000  Uiso   1.00
O157   O     0.08186   0.62730   0.13493   0.00000  Uiso   1.00
O158   O     0.10135   0.49535   0.12102   0.00000  Uiso   1.00
O159   O     0.17811   0.53575   0.46200   0.00000  Uiso   1.00
O160   O     0.18910   0.44993   0.30718   0.00000  Uiso   1.00
O161   O     0.24037   0.57163   0.29581   0.00000  Uiso   1.00
O162   O     0.20235   0.61855   0.61108   0.00000  Uiso   1.00
O163   O     0.30089   0.55157   0.52349   0.00000  Uiso   1.00
O164   O     0.21398   0.48678   0.63730   0.00000  Uiso   1.00
O165   O     0.39073   0.63293   0.60371   0.00000  Uiso   1.00
O166   O     0.42155   0.55827   0.44731   0.00000  Uiso   1.00
O167   O     0.36938   0.56836   0.26577   0.00000  Uiso   1.00
O168   O     0.40690   0.44906   0.33375   0.00000  Uiso   1.00
O169   O     0.29436   0.64144   0.15017   0.00000  Uiso   1.00
O170   O     0.00327   0.36353   0.21553   0.00000  Uiso   1.00
O171   O     0.11831   0.33677   0.29796   0.00000  Uiso   1.00
O172   O     0.19061   0.36294   0.45664   0.00000  Uiso   1.00
O173   O     0.24950   0.33331   0.28519   0.00000  Uiso   1.00
O174   O     0.31212   0.35213   0.52634   0.00000  Uiso   1.00
O175   O     0.42918   0.33823   0.44073   0.00000  Uiso   1.00
O176   O     0.37868   0.33032   0.25684   0.00000  Uiso   1.00
Si85   Si    0.07224   0.55529   0.19069   0.00000  Uiso   1.00
Si86   Si    0.17957   0.52816   0.34157   0.00000  Uiso   1.00
Si87   Si    0.22425   0.54818   0.55937   0.00000  Uiso   1.00
Si88   Si    0.37863   0.56045   0.54960   0.00000  Uiso   1.00
Si89   Si    0.42310   0.52946   0.33359   0.00000  Uiso   1.00
Si90   Si    0.29821   0.57106   0.21190   0.00000  Uiso   1.00
Si91   Si    0.07426   0.32684   0.19771   0.00000  Uiso   1.00
Si92   Si    0.18671   0.37045   0.33648   0.00000  Uiso   1.00
Si93   Si    0.23565   0.32816   0.54233   0.00000  Uiso   1.00
Si94   Si    0.38782   0.32636   0.54314   0.00000  Uiso   1.00
Si95   Si    0.42932   0.37041   0.32903   0.00000  Uiso   1.00
Si96   Si    0.30741   0.32294   0.20255   0.00000  Uiso   1.00
O177   O     0.43940   0.74728   0.67432   0.00000  Uiso   1.00
O178   O     0.27295   0.74717   0.03601   0.00000  Uiso   1.00
O179   O     0.11370   0.74726   0.07174   0.00000  Uiso   1.00
O180   O     0.20142   0.74729   0.65624   0.00000  Uiso   1.00
O181   O     0.06393   0.24729   0.17404   0.00000  Uiso   1.00
O182   O     0.23040   0.24740   0.53487   0.00000  Uiso   1.00
O183   O     0.38911   0.24723   0.57317   0.00000  Uiso   1.00
O184   O     0.30183   0.24721   0.15692   0.00000  Uiso   1.00
O185   O     0.56489   0.24724   0.32518   0.00000  Uiso   1.00
O186   O     0.73098   0.24730   0.96242   0.00000  Uiso   1.00
O187   O     0.88949   0.24719   0.92662   0.00000  Uiso   1.00
O188   O     0.80114   0.24726   0.34203   0.00000  Uiso   1.00
O189   O     0.93936   0.74725   0.82525   0.00000  Uiso   1.00
O190   O     0.77368   0.74726   0.46276   0.00000  Uiso   1.00
O191   O     0.61428   0.74731   0.42619   0.00000  Uiso   1.00
O192   O     0.70208   0.74731   0.84135   0.00000  Uiso   1.00
loop_
_geom_bond_atom_site_label_1
_geom_bond_atom_site_label_2
_geom_bond_distance
_geom_bond_site_symmetry_2
_ccdc_geom_bond_type
O1     Si1     1.614   .     S
O1     Si65    1.614   .     S
O2     Si1     1.623   .     S
O2     Si2     1.622   .     S
O3     Si1     1.619   .     S
O3     Si22    1.616   .     S
O4     Si1     1.620   1_565 S
O4     Si16    1.616   .     S
O5     Si2     1.618   .     S
O5     Si3     1.622   1_556 S
O6     Si2     1.628   1_565 S
O6     Si8     1.621   .     S
O7     Si2     1.622   .     S
O7     Si6     1.621   .     S
O8     Si3     1.617   .     S
O8     Si24    1.615   .     S
O9     Si3     1.626   .     S
O9     Si4     1.621   .     S
O10    Si3     1.614   1_565 S
O10    Si18    1.618   .     S
O11    Si4     1.624   .     S
O11    Si19    1.631   .     S
O12    Si4     1.622   1_556 S
O12    Si5     1.624   .     S
O13    Si5     1.613   .     S
O13    Si6     1.613   .     S
O14    Si5     1.625   1_565 S
O14    Si11    1.623   .     S
O15    Si6     1.621   .     S
O15    Si21    1.617   .     S
O16    Si7     1.626   .     S
O16    Si71    1.623   .     S
O17    Si7     1.625   .     S
O17    Si8     1.623   .     S
O18    Si8     1.617   .     S
O18    Si9     1.620   1_556 S
O19    Si8     1.619   .     S
O19    Si12    1.624   .     S
O20    Si9     1.632   .     S
O20    Si10    1.631   .     S
O21    Si10    1.623   1_556 S
O21    Si11    1.624   .     S
O22    Si11    1.616   .     S
O22    Si12    1.622   .     S
Si1    O4      1.620   1_545 S
Si2    O6      1.628   1_545 S
Si3    O10     1.614   1_545 S
Si3    O5      1.622   1_554 S
Si4    O12     1.622   1_554 S
Si4    O26     1.617   1_545 S
Si5    O14     1.625   1_545 S
Si5    O111    1.614   .     S
Si6    O32     1.618   .     S
Si7    O33     1.630   .     S
Si7    O177    1.620   .     S
Si9    O18     1.620   1_554 S
Si9    O37     1.617   .     S
Si9    O178    1.607   .     S
Si10   O21     1.623   1_554 S
Si10   O25     1.616   .     S
Si10   O179    1.617   .     S
Si11   O126    1.623   .     S
Si12   O30     1.614   .     S
Si12   O180    1.623   .     S
O23    Si13    1.614   1_655 S
O23    Si53    1.614   .     S
O24    Si13    1.623   .     S
O24    Si14    1.622   .     S
O25    Si13    1.621   .     S
O26    Si4     1.617   1_565 S
O26    Si13    1.620   .     S
O27    Si14    1.618   .     S
O27    Si15    1.622   .     S
O28    Si14    1.627   1_545 S
O28    Si20    1.622   .     S
O29    Si14    1.621   .     S
O29    Si18    1.622   .     S
O30    Si15    1.617   .     S
O31    Si15    1.625   .     S
O31    Si16    1.621   .     S
O32    Si15    1.615   1_545 S
O33    Si16    1.625   .     S
O34    Si16    1.622   .     S
O34    Si17    1.625   .     S
O35    Si17    1.612   .     S
O35    Si18    1.612   .     S
O36    Si17    1.625   1_545 S
O36    Si23    1.623   .     S
O37    Si18    1.621   .     S
O38    Si19    1.627   .     S
O38    Si59    1.623   1_455 S
O39    Si19    1.623   .     S
O39    Si20    1.621   .     S
O40    Si20    1.617   .     S
O40    Si21    1.619   .     S
O41    Si20    1.620   .     S
O41    Si24    1.624   .     S
O42    Si21    1.633   .     S
O42    Si22    1.631   .     S
O43    Si22    1.622   .     S
O43    Si23    1.624   .     S
O44    Si23    1.616   .     S
O44    Si24    1.621   .     S
Si13   O23     1.614   1_455 S
Si14   O28     1.627   1_565 S
Si15   O32     1.615   1_565 S
Si17   O36     1.625   1_565 S
Si17   O89     1.614   .     S
Si19   O181    1.620   .     S
Si21   O182    1.605   .     S
Si22   O183    1.617   .     S
Si23   O104    1.623   .     S
Si24   O184    1.622   .     S
O45    Si25    1.614   .     S
O45    Si89    1.614   .     S
O46    Si25    1.623   .     S
O46    Si26    1.622   .     S
O47    Si25    1.620   .     S
O47    Si46    1.616   .     S
O48    Si25    1.620   .     S
O48    Si40    1.616   .     S
O49    Si26    1.618   .     S
O49    Si27    1.622   1_554 S
O50    Si26    1.628   .     S
O50    Si32    1.621   .     S
O51    Si26    1.621   .     S
O51    Si30    1.621   .     S
O52    Si27    1.617   .     S
O52    Si48    1.614   .     S
O53    Si27    1.625   .     S
O53    Si28    1.621   .     S
O54    Si27    1.614   .     S
O54    Si42    1.619   .     S
O55    Si28    1.625   .     S
O55    Si43    1.630   .     S
O56    Si28    1.622   1_554 S
O56    Si29    1.625   .     S
O57    Si29    1.612   .     S
O57    Si30    1.612   .     S
O58    Si29    1.626   .     S
O58    Si35    1.623   .     S
O59    Si30    1.621   .     S
O59    Si45    1.617   .     S
O60    Si31    1.626   .     S
O60    Si95    1.623   .     S
O61    Si31    1.626   .     S
O61    Si32    1.623   .     S
O62    Si32    1.617   .     S
O62    Si33    1.620   1_554 S
O63    Si32    1.620   .     S
O63    Si36    1.624   .     S
O64    Si33    1.631   .     S
O64    Si34    1.631   .     S
O65    Si34    1.623   1_554 S
O65    Si35    1.624   .     S
O66    Si35    1.618   .     S
O66    Si36    1.623   .     S
Si27   O49     1.622   1_556 S
Si28   O56     1.622   1_556 S
Si28   O70     1.616   .     S
Si29   O155    1.614   .     S
Si30   O76     1.618   .     S
Si31   O77     1.630   .     S
Si31   O185    1.620   .     S
Si33   O62     1.620   1_556 S
Si33   O81     1.616   .     S
Si33   O186    1.607   .     S
Si34   O65     1.623   1_556 S
Si34   O69     1.615   .     S
Si34   O187    1.616   .     S
Si35   O170    1.623   1_655 S
Si36   O74     1.613   .     S
Si36   O188    1.622   .     S
O67    Si37    1.615   1_455 S
O67    Si77    1.615   .     S
O68    Si37    1.622   .     S
O68    Si38    1.621   .     S
O69    Si37    1.619   .     S
O70    Si37    1.620   .     S
O71    Si38    1.618   .     S
O71    Si39    1.622   .     S
O72    Si38    1.628   .     S
O72    Si44    1.621   .     S
O73    Si38    1.621   .     S
O73    Si42    1.621   .     S
O74    Si39    1.616   .     S
O75    Si39    1.625   .     S
O75    Si40    1.621   .     S
O76    Si39    1.615   .     S
O77    Si40    1.625   .     S
O78    Si40    1.622   .     S
O78    Si41    1.625   .     S
O79    Si41    1.612   .     S
O79    Si42    1.612   .     S
O80    Si41    1.626   .     S
O80    Si47    1.623   .     S
O81    Si42    1.621   .     S
O82    Si43    1.627   1_455 S
O82    Si83    1.623   .     S
O83    Si43    1.625   .     S
O83    Si44    1.623   .     S
O84    Si44    1.617   .     S
O84    Si45    1.620   .     S
O85    Si44    1.619   .     S
O85    Si48    1.624   .     S
O86    Si45    1.631   .     S
O86    Si46    1.631   .     S
O87    Si46    1.622   .     S
O87    Si47    1.625   .     S
O88    Si47    1.616   .     S
O88    Si48    1.621   .     S
Si37   O67     1.615   1_655 S
Si41   O133    1.614   .     S
Si43   O82     1.627   1_655 S
Si43   O189    1.620   .     S
Si45   O190    1.607   .     S
Si46   O191    1.617   .     S
Si47   O148    1.623   .     S
Si48   O192    1.622   .     S
O89    Si49    1.614   .     S
O90    Si49    1.623   .     S
O90    Si50    1.622   .     S
O91    Si49    1.620   .     S
O91    Si70    1.616   .     S
O92    Si49    1.619   .     S
O92    Si64    1.616   1_565 S
O93    Si50    1.618   .     S
O93    Si51    1.622   1_554 S
O94    Si50    1.628   1_545 S
O94    Si56    1.621   .     S
O95    Si50    1.621   .     S
O95    Si54    1.622   .     S
O96    Si51    1.617   .     S
O96    Si72    1.614   .     S
O97    Si51    1.625   .     S
O97    Si52    1.621   .     S
O98    Si51    1.614   1_545 S
O98    Si66    1.619   .     S
O99    Si52    1.625   .     S
O99    Si67    1.630   .     S
O100   Si52    1.622   1_554 S
O100   Si53    1.625   .     S
O101   Si53    1.612   .     S
O101   Si54    1.612   .     S
O102   Si53    1.626   1_545 S
O102   Si59    1.623   .     S
O103   Si54    1.621   .     S
O103   Si69    1.617   .     S
O104   Si55    1.626   .     S
O105   Si55    1.626   .     S
O105   Si56    1.623   .     S
O106   Si56    1.617   .     S
O106   Si57    1.620   1_554 S
O107   Si56    1.620   .     S
O107   Si60    1.624   .     S
O108   Si57    1.631   .     S
O108   Si58    1.631   .     S
O109   Si58    1.623   1_554 S
O109   Si59    1.624   .     S
O110   Si59    1.618   .     S
O110   Si60    1.623   .     S
Si50   O94     1.628   1_565 S
Si51   O98     1.614   1_565 S
Si51   O93     1.622   1_556 S
Si52   O100    1.622   1_556 S
Si52   O114    1.616   .     S
Si53   O102    1.626   1_565 S
Si54   O120    1.618   .     S
Si55   O121    1.630   .     S
Si55   O185    1.620   .     S
Si57   O106    1.620   1_556 S
Si57   O125    1.617   .     S
Si57   O186    1.607   .     S
Si58   O109    1.623   1_556 S
Si58   O113    1.615   .     S
Si58   O187    1.616   .     S
Si59   O38     1.623   1_655 S
Si60   O118    1.613   .     S
Si60   O188    1.622   .     S
O111   Si61    1.615   1_455 S
O112   Si61    1.622   .     S
O112   Si62    1.622   .     S
O113   Si61    1.619   .     S
O114   Si61    1.620   1_565 S
O115   Si62    1.618   .     S
O115   Si63    1.621   .     S
O116   Si62    1.628   1_565 S
O116   Si68    1.621   .     S
O117   Si62    1.621   .     S
O117   Si66    1.621   .     S
O118   Si63    1.617   .     S
O119   Si63    1.625   .     S
O119   Si64    1.621   .     S
O120   Si63    1.614   1_565 S
O121   Si64    1.625   .     S
O122   Si64    1.621   .     S
O122   Si65    1.625   .     S
O123   Si65    1.612   .     S
O123   Si66    1.612   .     S
O124   Si65    1.626   1_565 S
O124   Si71    1.623   .     S
O125   Si66    1.621   .     S
O126   Si67    1.627   1_455 S
O127   Si67    1.625   .     S
O127   Si68    1.623   .     S
O128   Si68    1.618   .     S
O128   Si69    1.620   .     S
O129   Si68    1.620   .     S
O129   Si72    1.624   .     S
O130   Si69    1.631   .     S
O130   Si70    1.631   .     S
O131   Si70    1.622   .     S
O131   Si71    1.625   .     S
O132   Si71    1.617   .     S
O132   Si72    1.622   .     S
Si61   O114    1.620   1_545 S
Si61   O111    1.615   1_655 S
Si62   O116    1.628   1_545 S
Si63   O120    1.614   1_545 S
Si64   O92     1.616   1_545 S
Si65   O124    1.626   1_545 S
Si67   O126    1.627   1_655 S
Si67   O189    1.620   .     S
Si69   O190    1.607   .     S
Si70   O191    1.617   .     S
Si72   O192    1.622   .     S
O133   Si73    1.614   .     S
O134   Si73    1.623   .     S
O134   Si74    1.622   .     S
O135   Si73    1.620   .     S
O135   Si94    1.616   .     S
O136   Si73    1.620   .     S
O136   Si88    1.616   .     S
O137   Si74    1.618   .     S
O137   Si75    1.622   1_556 S
O138   Si74    1.628   .     S
O138   Si80    1.621   .     S
O139   Si74    1.621   .     S
O139   Si78    1.621   .     S
O140   Si75    1.617   .     S
O140   Si96    1.615   .     S
O141   Si75    1.625   .     S
O141   Si76    1.621   .     S
O142   Si75    1.614   .     S
O142   Si90    1.618   .     S
O143   Si76    1.624   .     S
O143   Si91    1.631   .     S
O144   Si76    1.623   1_556 S
O144   Si77    1.624   .     S
O145   Si77    1.613   .     S
O145   Si78    1.613   .     S
O146   Si77    1.625   .     S
O146   Si83    1.623   .     S
O147   Si78    1.620   .     S
O147   Si93    1.617   .     S
O148   Si79    1.626   .     S
O149   Si79    1.625   .     S
O149   Si80    1.623   .     S
O150   Si80    1.617   .     S
O150   Si81    1.620   1_556 S
O151   Si80    1.619   .     S
O151   Si84    1.624   .     S
O152   Si81    1.631   .     S
O152   Si82    1.631   .     S
O153   Si82    1.622   1_556 S
O153   Si83    1.624   .     S
O154   Si83    1.616   .     S
O154   Si84    1.621   .     S
Si75   O137    1.622   1_554 S
Si76   O144    1.623   1_554 S
Si76   O158    1.617   .     S
Si78   O164    1.618   .     S
Si79   O165    1.630   .     S
Si79   O177    1.620   .     S
Si81   O150    1.620   1_554 S
Si81   O169    1.616   .     S
Si81   O178    1.607   .     S
Si82   O153    1.622   1_554 S
Si82   O157    1.616   .     S
Si82   O179    1.617   .     S
Si84   O162    1.614   .     S
Si84   O180    1.623   .     S
O155   Si85    1.614   1_655 S
O156   Si85    1.623   .     S
O156   Si86    1.622   .     S
O157   Si85    1.621   .     S
O158   Si85    1.620   .     S
O159   Si86    1.618   .     S
O159   Si87    1.621   .     S
O160   Si86    1.627   .     S
O160   Si92    1.622   .     S
O161   Si86    1.621   .     S
O161   Si90    1.622   .     S
O162   Si87    1.617   .     S
O163   Si87    1.625   .     S
O163   Si88    1.621   .     S
O164   Si87    1.615   .     S
O165   Si88    1.626   .     S
O166   Si88    1.621   .     S
O166   Si89    1.625   .     S
O167   Si89    1.612   .     S
O167   Si90    1.611   .     S
O168   Si89    1.625   .     S
O168   Si95    1.623   .     S
O169   Si90    1.621   .     S
O170   Si35    1.623   1_455 S
O170   Si91    1.627   .     S
O171   Si91    1.622   .     S
O171   Si92    1.621   .     S
O172   Si92    1.616   .     S
O172   Si93    1.618   .     S
O173   Si92    1.620   .     S
O173   Si96    1.624   .     S
O174   Si93    1.633   .     S
O174   Si94    1.630   .     S
O175   Si94    1.623   .     S
O175   Si95    1.624   .     S
O176   Si95    1.616   .     S
O176   Si96    1.621   .     S
Si85   O155    1.614   1_455 S
Si91   O181    1.620   .     S
Si93   O182    1.605   .     S
Si94   O183    1.617   .     S
Si96   O184    1.623   .     S
