# Supplementary material for: Investigating the Flexibility of H-ZSM-5 Zeolite Upon Adsorption of Coke Precursors: A Theoretical and Experimental Approach
Source: J Phys Chem C Nanomater Interfaces. 2025 Jan 2;129(2):1183–97. doi: 10.1021/acs.jpcc.4c07349 (PMC11744781; doi:10.1021/acs.jpcc.4c07349)
Supplement: Supplementary file 2 — jp4c07349_si_002.zip [file jp4c07349_si_002.zip › optimized_structures/T12T11/H-ZSM5-4-HMB-T12T11.cif]

data_image0
_chemical_formula_structural       O22Si12O22Si11AlO22Si12O22Si12O22Si11AlO22Si12O22Si11AlO22Si12O16H3C4H3CH3C4H3CH3CH3CH3C4H3CH3C4H3CH3CH3CH3C4H3CH3C4H3CH3CH3CH3C4H3CH3C4H3CH3CH3CH3
_chemical_formula_sum              "O192 Si93 Al3 H75 C48"
_cell_length_a       19.873
_cell_length_b       20.24
_cell_length_c       13.399
_cell_angle_alpha    90
_cell_angle_beta     90
_cell_angle_gamma    90

_space_group_name_H-M_alt    "P 1"
_space_group_IT_number       1

loop_
  _space_group_symop_operation_xyz
  'x, y, z'

loop_
  _atom_site_type_symbol
  _atom_site_label
  _atom_site_symmetry_multiplicity
  _atom_site_fract_x
  _atom_site_fract_y
  _atom_site_fract_z
  _atom_site_occupancy
  O   O1        1.0  0.48520  0.04867  0.70077  1.0000
  O   O2        1.0  0.35234  0.06000  0.70600  1.0000
  O   O3        1.0  0.42468  0.12689  0.57266  1.0000
  O   O4        1.0  0.41153  0.99690  0.55560  1.0000
  O   O5        1.0  0.28516  0.06407  0.87665  1.0000
  O   O6        1.0  0.31302  0.94932  0.79077  1.0000
  O   O7        1.0  0.22258  0.03157  0.71320  1.0000
  O   O8        1.0  0.30357  0.13010  0.04418  1.0000
  O   O9        1.0  0.19837  0.04838  0.02508  1.0000
  O   O10       1.0  0.31981  0.99905  0.03951  1.0000
  O   O11       1.0  0.09996  0.13710  0.04383  1.0000
  O   O12       1.0  0.10637  0.06750  0.88215  1.0000
  O   O13       1.0  0.09408  0.05469  0.68696  1.0000
  O   O14       1.0  0.07626  0.95140  0.80840  1.0000
  O   O15       1.0  0.18221  0.13465  0.60007  1.0000
  O   O16       1.0  0.47804  0.86247  0.69283  1.0000
  O   O17       1.0  0.34848  0.83354  0.71878  1.0000
  O   O18       1.0  0.29344  0.84093  0.89652  1.0000
  O   O19       1.0  0.21843  0.86461  0.73703  1.0000
  O   O20       1.0  0.19117  0.85165  0.02136  1.0000
  O   O21       1.0  0.09029  0.83416  0.89299  1.0000
  O   O22       1.0  0.09109  0.84439  0.69652  1.0000
  Si  Si1       1.0  0.41778  0.05766  0.63423  1.0000
  Si  Si2       1.0  0.29324  0.02570  0.77187  1.0000
  Si  Si3       1.0  0.27753  0.06255  0.99752  1.0000
  Si  Si4       1.0  0.12052  0.06491  0.00103  1.0000
  Si  Si5       1.0  0.06510  0.03005  0.79444  1.0000
  Si  Si6       1.0  0.16788  0.05898  0.63423  1.0000
  Si  Si7       1.0  0.41160  0.82900  0.64251  1.0000
  Si  Si8       1.0  0.29257  0.87188  0.78510  1.0000
  Si  Si9       1.0  0.26998  0.83003  0.01116  1.0000
  Si  Si10      1.0  0.11317  0.82938  0.00866  1.0000
  Si  Si11      1.0  0.05880  0.87359  0.79849  1.0000
  Si  Si12      1.0  0.16756  0.83608  0.65095  1.0000
  O   O23       1.0  0.00315  0.95762  0.20049  1.0000
  O   O24       1.0  0.13489  0.94874  0.20761  1.0000
  O   O25       1.0  0.06667  0.87754  0.07688  1.0000
  O   O26       1.0  0.07400  0.00805  0.05268  1.0000
  O   O27       1.0  0.19960  0.93998  0.37881  1.0000
  O   O28       1.0  0.18303  0.05656  0.29096  1.0000
  O   O29       1.0  0.26600  0.96652  0.21484  1.0000
  O   O30       1.0  0.17441  0.88194  0.55108  1.0000
  O   O31       1.0  0.28816  0.95001  0.52802  1.0000
  O   O32       1.0  0.17020  0.01251  0.53521  1.0000
  O   O33       1.0  0.39297  0.86773  0.53962  1.0000
  O   O34       1.0  0.37883  0.94445  0.38221  1.0000
  O   O35       1.0  0.39536  0.95348  0.18750  1.0000
  O   O36       1.0  0.41712  0.05810  0.30225  1.0000
  O   O37       1.0  0.31324  0.87365  0.08960  1.0000
  O   O38       1.0  0.01678  0.14574  0.19733  1.0000
  O   O39       1.0  0.14577  0.17277  0.22293  1.0000
  O   O40       1.0  0.19234  0.16139  0.40522  1.0000
  O   O41       1.0  0.27617  0.14925  0.25199  1.0000
  O   O42       1.0  0.30136  0.15541  0.51806  1.0000
  O   O43       1.0  0.40166  0.17429  0.38985  1.0000
  O   O44       1.0  0.40761  0.16683  0.19162  1.0000
  Si  Si13      1.0  0.07074  0.94841  0.13416  1.0000
  Si  Si14      1.0  0.19607  0.97882  0.27288  1.0000
  Si  Si15      1.0  0.20843  0.94549  0.49859  1.0000
  Si  Si16      1.0  0.36729  0.93957  0.50159  1.0000
  Si  Si17      1.0  0.42376  0.97789  0.29469  1.0000
  Si  Si18      1.0  0.32237  0.94802  0.13255  1.0000
  Si  Si19      1.0  0.08408  0.17750  0.14510  1.0000
  Si  Si20      1.0  0.20194  0.13475  0.29140  1.0000
  Si  Si21      1.0  0.22224  0.17638  0.51503  1.0000
  Si  Si22      1.0  0.37938  0.17741  0.50682  1.0000
  Si  Si23      1.0  0.43732  0.13482  0.30028  1.0000
  Al  Al1       1.0  0.31756  0.17823  0.14745  1.0000
  O   O45       1.0  0.50885  0.54560  0.29254  1.0000
  O   O46       1.0  0.64015  0.55946  0.28493  1.0000
  O   O47       1.0  0.56830  0.62976  0.41512  1.0000
  O   O48       1.0  0.58441  0.50152  0.44237  1.0000
  O   O49       1.0  0.70118  0.57271  0.11102  1.0000
  O   O50       1.0  0.68669  0.45357  0.18940  1.0000
  O   O51       1.0  0.77044  0.54054  0.27137  1.0000
  O   O52       1.0  0.68398  0.63651  0.94062  1.0000
  O   O53       1.0  0.79225  0.55977  0.96661  1.0000
  O   O54       1.0  0.67219  0.50602  0.94718  1.0000
  O   O55       1.0  0.89778  0.63889  0.95220  1.0000
  O   O56       1.0  0.88427  0.56800  0.11267  1.0000
  O   O57       1.0  0.89898  0.55620  0.30646  1.0000
  O   O58       1.0  0.91916  0.45277  0.18576  1.0000
  O   O59       1.0  0.81220  0.63555  0.39799  1.0000
  O   O60       1.0  0.51592  0.36312  0.29563  1.0000
  O   O61       1.0  0.64696  0.34320  0.27980  1.0000
  O   O62       1.0  0.70545  0.33675  0.10553  1.0000
  O   O63       1.0  0.77726  0.37141  0.26306  1.0000
  O   O64       1.0  0.80137  0.35077  0.96989  1.0000
  O   O65       1.0  0.90151  0.33680  0.10052  1.0000
  O   O66       1.0  0.90412  0.34598  0.29777  1.0000
  Si  Si24      1.0  0.57571  0.55887  0.35838  1.0000
  Si  Si25      1.0  0.69932  0.53105  0.21457  1.0000
  Si  Si26      1.0  0.71232  0.56922  0.99146  1.0000
  Si  Si27      1.0  0.87148  0.56822  0.99368  1.0000
  Si  Si28      1.0  0.92823  0.53165  0.19911  1.0000
  Si  Si29      1.0  0.82433  0.56120  0.35622  1.0000
  Si  Si30      1.0  0.58209  0.33325  0.35107  1.0000
  Si  Si31      1.0  0.70439  0.37638  0.21056  1.0000
  Si  Si32      1.0  0.72322  0.32935  0.98816  1.0000
  Si  Si33      1.0  0.87995  0.33042  0.98449  1.0000
  Si  Si34      1.0  0.93564  0.37469  0.19475  1.0000
  Si  Si35      1.0  0.82812  0.33787  0.34496  1.0000
  O   O67       1.0  0.99212  0.46040  0.79866  1.0000
  O   O68       1.0  0.86167  0.45524  0.78009  1.0000
  O   O69       1.0  0.92453  0.37918  0.91443  1.0000
  O   O70       1.0  0.91449  0.50867  0.94302  1.0000
  O   O71       1.0  0.79276  0.44437  0.61397  1.0000
  O   O72       1.0  0.79447  0.55851  0.71188  1.0000
  O   O73       1.0  0.72953  0.45506  0.78470  1.0000
  O   O74       1.0  0.82151  0.38101  0.44789  1.0000
  O   O75       1.0  0.70451  0.44602  0.46435  1.0000
  O   O76       1.0  0.81957  0.51179  0.45139  1.0000
  O   O77       1.0  0.59457  0.37124  0.45620  1.0000
  O   O78       1.0  0.61564  0.44467  0.61387  1.0000
  O   O79       1.0  0.59774  0.45001  0.80822  1.0000
  O   O80       1.0  0.57928  0.55691  0.69547  1.0000
  O   O81       1.0  0.67515  0.37627  0.92126  1.0000
  O   O82       1.0  0.97907  0.64554  0.79573  1.0000
  O   O83       1.0  0.85055  0.67033  0.77246  1.0000
  O   O84       1.0  0.79676  0.66199  0.59306  1.0000
  O   O85       1.0  0.71883  0.66337  0.75250  1.0000
  O   O86       1.0  0.69110  0.65685  0.47375  1.0000
  O   O87       1.0  0.59048  0.67145  0.60171  1.0000
  O   O88       1.0  0.59146  0.66671  0.79960  1.0000
  Si  Si36      1.0  0.92243  0.45089  0.85939  1.0000
  Si  Si37      1.0  0.79454  0.47896  0.72266  1.0000
  Si  Si38      1.0  0.78418  0.44512  0.49399  1.0000
  Si  Si39      1.0  0.62530  0.44112  0.49420  1.0000
  Si  Si40      1.0  0.57022  0.47747  0.70191  1.0000
  Si  Si41      1.0  0.66966  0.44699  0.86532  1.0000
  Si  Si42      1.0  0.91283  0.67776  0.84932  1.0000
  Si  Si43      1.0  0.78979  0.63804  0.70788  1.0000
  Si  Si44      1.0  0.77009  0.67703  0.48065  1.0000
  Si  Si45      1.0  0.61255  0.67826  0.48598  1.0000
  Si  Si46      1.0  0.55930  0.63449  0.69871  1.0000
  Si  Si47      1.0  0.66673  0.68101  0.84275  1.0000
  O   O89       1.0  0.50218  0.95791  0.30373  1.0000
  O   O90       1.0  0.63487  0.95380  0.29439  1.0000
  O   O91       1.0  0.56762  0.88110  0.42673  1.0000
  O   O92       1.0  0.57351  0.01199  0.44819  1.0000
  O   O93       1.0  0.70157  0.93733  0.12282  1.0000
  O   O94       1.0  0.68627  0.05597  0.20121  1.0000
  O   O95       1.0  0.76648  0.96644  0.28649  1.0000
  O   O96       1.0  0.67837  0.87694  0.94987  1.0000
  O   O97       1.0  0.78976  0.94751  0.97359  1.0000
  O   O98       1.0  0.67143  0.00815  0.96319  1.0000
  O   O99       1.0  0.89701  0.86903  0.95758  1.0000
  O   O100      1.0  0.88117  0.94203  0.11900  1.0000
  O   O101      1.0  0.89638  0.95561  0.31449  1.0000
  O   O102      1.0  0.91656  0.05788  0.19371  1.0000
  O   O103      1.0  0.81586  0.87570  0.41340  1.0000
  O   O104      1.0  0.51757  0.14652  0.29984  1.0000
  O   O105      1.0  0.64732  0.17029  0.27621  1.0000
  O   O106      1.0  0.69416  0.16340  0.09383  1.0000
  O   O107      1.0  0.77774  0.14786  0.24677  1.0000
  O   O108      1.0  0.80137  0.15736  0.97705  1.0000
  O   O109      1.0  0.90122  0.17487  0.10666  1.0000
  O   O110      1.0  0.90760  0.16678  0.30545  1.0000
  Si  Si48      1.0  0.57059  0.95148  0.36837  1.0000
  Si  Si49      1.0  0.69736  0.97901  0.22657  1.0000
  Si  Si50      1.0  0.71001  0.94204  0.00276  1.0000
  Si  Si51      1.0  0.86921  0.93930  0.99942  1.0000
  Si  Si52      1.0  0.92466  0.97803  0.20614  1.0000
  Si  Si53      1.0  0.82323  0.95003  0.36912  1.0000
  Si  Si54      1.0  0.58480  0.17854  0.35188  1.0000
  Si  Si55      1.0  0.70372  0.13428  0.20612  1.0000
  Si  Si56      1.0  0.72182  0.17650  0.98232  1.0000
  Si  Si57      1.0  0.87952  0.17872  0.98927  1.0000
  Si  Si58      1.0  0.93655  0.13478  0.19620  1.0000
  Al  Al2       1.0  0.81803  0.17939  0.35035  1.0000
  O   O111      1.0  0.98544  0.04730  0.79945  1.0000
  O   O112      1.0  0.85286  0.05718  0.79303  1.0000
  O   O113      1.0  0.92451  0.12798  0.92341  1.0000
  O   O114      1.0  0.91155  0.99885  0.94776  1.0000
  O   O115      1.0  0.78574  0.06612  0.62347  1.0000
  O   O116      1.0  0.80918  0.94855  0.70483  1.0000
  O   O117      1.0  0.72245  0.03123  0.78574  1.0000
  O   O118      1.0  0.80388  0.13332  0.45599  1.0000
  O   O119      1.0  0.69806  0.05256  0.47559  1.0000
  O   O120      1.0  0.81940  0.00206  0.46052  1.0000
  O   O121      1.0  0.59911  0.14081  0.45631  1.0000
  O   O122      1.0  0.60607  0.07043  0.61897  1.0000
  O   O123      1.0  0.59387  0.05125  0.81355  1.0000
  O   O124      1.0  0.57518  0.95207  0.68453  1.0000
  O   O125      1.0  0.68118  0.13195  0.90140  1.0000
  O   O126      1.0  0.97730  0.86405  0.79753  1.0000
  O   O127      1.0  0.84748  0.83473  0.78097  1.0000
  O   O128      1.0  0.79245  0.83903  0.60264  1.0000
  O   O129      1.0  0.71772  0.85934  0.76253  1.0000
  O   O130      1.0  0.69191  0.85179  0.47409  1.0000
  O   O131      1.0  0.59494  0.83324  0.60749  1.0000
  O   O132      1.0  0.58977  0.84837  0.80269  1.0000
  Si  Si59      1.0  0.91808  0.05745  0.86541  1.0000
  Si  Si60      1.0  0.79272  0.02552  0.72645  1.0000
  Si  Si61      1.0  0.77744  0.06578  0.50259  1.0000
  Si  Si62      1.0  0.62004  0.06877  0.49985  1.0000
  Si  Si63      1.0  0.56460  0.03040  0.70423  1.0000
  Si  Si64      1.0  0.66766  0.05637  0.86611  1.0000
  Si  Si65      1.0  0.91263  0.83116  0.85305  1.0000
  Si  Si66      1.0  0.79099  0.87078  0.71327  1.0000
  Si  Si67      1.0  0.77035  0.83057  0.48694  1.0000
  Si  Si68      1.0  0.61384  0.83006  0.48992  1.0000
  Si  Si69      1.0  0.55876  0.87406  0.69702  1.0000
  Si  Si70      1.0  0.66472  0.83537  0.84815  1.0000
  O   O133      1.0  0.49199  0.45670  0.69442  1.0000
  O   O134      1.0  0.35994  0.44866  0.70413  1.0000
  O   O135      1.0  0.42761  0.37727  0.57281  1.0000
  O   O136      1.0  0.42021  0.50736  0.54790  1.0000
  O   O137      1.0  0.29414  0.43794  0.87440  1.0000
  O   O138      1.0  0.31065  0.55543  0.78987  1.0000
  O   O139      1.0  0.22849  0.46589  0.71031  1.0000
  O   O140      1.0  0.31883  0.38045  0.04722  1.0000
  O   O141      1.0  0.20542  0.44891  0.02323  1.0000
  O   O142      1.0  0.32330  0.51128  0.03062  1.0000
  O   O143      1.0  0.09926  0.36850  0.03654  1.0000
  O   O144      1.0  0.11466  0.44288  0.87726  1.0000
  O   O145      1.0  0.09847  0.45528  0.68208  1.0000
  O   O146      1.0  0.08007  0.55857  0.80177  1.0000
  O   O147      1.0  0.17939  0.37501  0.58360  1.0000
  O   O148      1.0  0.47827  0.64304  0.69970  1.0000
  O   O149      1.0  0.34849  0.67086  0.71884  1.0000
  O   O150      1.0  0.30411  0.66065  0.90341  1.0000
  O   O151      1.0  0.21895  0.64914  0.75077  1.0000
  O   O152      1.0  0.19379  0.65533  0.01397  1.0000
  O   O153      1.0  0.09372  0.67643  0.88642  1.0000
  O   O154      1.0  0.08852  0.66628  0.68804  1.0000
  Si  Si71      1.0  0.42377  0.44820  0.62979  1.0000
  Si  Si72      1.0  0.29832  0.47796  0.76933  1.0000
  Si  Si73      1.0  0.28534  0.44417  0.99420  1.0000
  Si  Si74      1.0  0.12629  0.43953  0.99689  1.0000
  Si  Si75      1.0  0.07109  0.47877  0.79044  1.0000
  Si  Si76      1.0  0.17186  0.44942  0.62748  1.0000
  Si  Si77      1.0  0.41267  0.67583  0.64561  1.0000
  Si  Si78      1.0  0.29345  0.63406  0.78975  1.0000
  Si  Si79      1.0  0.27325  0.67584  0.01249  1.0000
  Si  Si80      1.0  0.11611  0.67822  0.00365  1.0000
  Si  Si81      1.0  0.05957  0.63523  0.79738  1.0000
  Al  Al3       1.0  0.17885  0.67859  0.64543  1.0000
  O   O155      1.0  0.00730  0.55059  0.19306  1.0000
  O   O156      1.0  0.14045  0.55859  0.20305  1.0000
  O   O157      1.0  0.07041  0.62738  0.06805  1.0000
  O   O158      1.0  0.08237  0.49766  0.04970  1.0000
  O   O159      1.0  0.20938  0.56578  0.37229  1.0000
  O   O160      1.0  0.18128  0.44961  0.29167  1.0000
  O   O161      1.0  0.27050  0.53046  0.20815  1.0000
  O   O162      1.0  0.19208  0.63185  0.54052  1.0000
  O   O163      1.0  0.29705  0.55048  0.52039  1.0000
  O   O164      1.0  0.17547  0.50098  0.53540  1.0000
  O   O165      1.0  0.39791  0.63691  0.54209  1.0000
  O   O166      1.0  0.38956  0.56886  0.37845  1.0000
  O   O167      1.0  0.39949  0.55147  0.18334  1.0000
  O   O168      1.0  0.41718  0.45071  0.31027  1.0000
  O   O169      1.0  0.31235  0.63349  0.09763  1.0000
  O   O170      1.0  0.01668  0.36319  0.19336  1.0000
  O   O171      1.0  0.14658  0.33505  0.21493  1.0000
  O   O172      1.0  0.20124  0.33975  0.39325  1.0000
  O   O173      1.0  0.27606  0.36573  0.23406  1.0000
  O   O174      1.0  0.30294  0.35113  0.51960  1.0000
  O   O175      1.0  0.40263  0.33192  0.38993  1.0000
  O   O176      1.0  0.40299  0.34556  0.19362  1.0000
  Si  Si82      1.0  0.07605  0.55804  0.12915  1.0000
  Si  Si83      1.0  0.20065  0.52581  0.26885  1.0000
  Si  Si84      1.0  0.21796  0.56441  0.49318  1.0000
  Si  Si85      1.0  0.37541  0.56593  0.49745  1.0000
  Si  Si86      1.0  0.42898  0.52896  0.29128  1.0000
  Si  Si87      1.0  0.32622  0.55745  0.12995  1.0000
  Si  Si88      1.0  0.08268  0.33051  0.14062  1.0000
  Si  Si89      1.0  0.20222  0.37239  0.28290  1.0000
  Si  Si90      1.0  0.22414  0.33023  0.50842  1.0000
  Si  Si91      1.0  0.38096  0.32856  0.50636  1.0000
  Si  Si92      1.0  0.43463  0.37304  0.29715  1.0000
  Si  Si93      1.0  0.32670  0.33607  0.14844  1.0000
  O   O177      1.0  0.42699  0.75241  0.61599  1.0000
  O   O178      1.0  0.28068  0.75325  0.04074  1.0000
  O   O179      1.0  0.10397  0.75292  0.04436  1.0000
  O   O180      1.0  0.18345  0.76153  0.62303  1.0000
  O   O181      1.0  0.06856  0.25343  0.11435  1.0000
  O   O182      1.0  0.21316  0.25394  0.54119  1.0000
  O   O183      1.0  0.39093  0.25276  0.54486  1.0000
  O   O184      1.0  0.31139  0.26089  0.12347  1.0000
  O   O185      1.0  0.57137  0.25564  0.37675  1.0000
  O   O186      1.0  0.71092  0.25357  0.95337  1.0000
  O   O187      1.0  0.89193  0.25392  0.95066  1.0000
  O   O188      1.0  0.81123  0.26274  0.36785  1.0000
  O   O189      1.0  0.92738  0.75401  0.87825  1.0000
  O   O190      1.0  0.78130  0.75427  0.45470  1.0000
  O   O191      1.0  0.60174  0.75466  0.45154  1.0000
  O   O192      1.0  0.67465  0.75780  0.87423  1.0000
  H   H1        1.0  0.44107  0.17834  0.13727  1.0000
  H   H2        1.0  0.94143  0.17897  0.35876  1.0000
  H   H3        1.0  0.05499  0.67812  0.63408  1.0000
  C   C1        1.0  0.51435  0.24620  0.04015  1.0000
  C   C2        1.0  0.48488  0.29697  0.98276  1.0000
  C   C3        1.0  0.44171  0.27975  0.90401  1.0000
  C   C4        1.0  0.49874  0.36933  0.00259  1.0000
  H   H4        1.0  0.45222  0.39833  0.99789  1.0000
  H   H5        1.0  0.51947  0.37825  0.07694  1.0000
  H   H6        1.0  0.53396  0.38992  0.94754  1.0000
  C   C5        1.0  0.44223  0.09072  0.92273  1.0000
  H   H7        1.0  0.40907  0.08246  0.85961  1.0000
  H   H8        1.0  0.49026  0.06663  0.90553  1.0000
  H   H9        1.0  0.42142  0.06450  0.98754  1.0000
  C   C6        1.0  0.49955  0.17915  0.01950  1.0000
  C   C7        1.0  0.42243  0.21356  0.88808  1.0000
  C   C8        1.0  0.45301  0.16283  0.94345  1.0000
  C   C9        1.0  0.41531  0.33129  0.83370  1.0000
  H   H10       1.0  0.42078  0.31462  0.75611  1.0000
  H   H11       1.0  0.36158  0.34090  0.84579  1.0000
  H   H12       1.0  0.44186  0.37828  0.84089  1.0000
  C   C10       1.0  0.36919  0.20090  0.81065  1.0000
  H   H13       1.0  0.34542  0.15306  0.82048  1.0000
  H   H14       1.0  0.32923  0.23826  0.81540  1.0000
  H   H15       1.0  0.38971  0.20369  0.73452  1.0000
  C   C11       1.0  0.56213  0.26303  0.12242  1.0000
  H   H16       1.0  0.60660  0.23162  0.12243  1.0000
  H   H17       1.0  0.57952  0.31383  0.11740  1.0000
  H   H18       1.0  0.53712  0.25765  0.19490  1.0000
  C   C12       1.0  0.53673  0.12259  0.06913  1.0000
  H   H19       1.0  0.50273  0.08315  0.09465  1.0000
  H   H20       1.0  0.57102  0.09859  0.01612  1.0000
  H   H21       1.0  0.56650  0.13826  0.13289  1.0000
  C   C13       1.0  0.53284  0.84346  0.06557  1.0000
  C   C14       1.0  0.48848  0.82662  0.98787  1.0000
  C   C15       1.0  0.47630  0.76004  0.96444  1.0000
  C   C16       1.0  0.45632  0.88198  0.92972  1.0000
  H   H22       1.0  0.42701  0.86420  0.86668  1.0000
  H   H23       1.0  0.42264  0.91167  0.97678  1.0000
  H   H24       1.0  0.49406  0.91665  0.90034  1.0000
  C   C17       1.0  0.58287  0.67443  0.16224  1.0000
  H   H25       1.0  0.57218  0.62435  0.13675  1.0000
  H   H26       1.0  0.63779  0.68028  0.16248  1.0000
  H   H27       1.0  0.56632  0.67850  0.24031  1.0000
  C   C18       1.0  0.56501  0.79290  0.11955  1.0000
  C   C19       1.0  0.50434  0.70915  0.02299  1.0000
  C   C20       1.0  0.54936  0.72624  0.09953  1.0000
  C   C21       1.0  0.43701  0.74372  0.87256  1.0000
  H   H28       1.0  0.43394  0.69073  0.86052  1.0000
  H   H29       1.0  0.38577  0.76324  0.87325  1.0000
  H   H30       1.0  0.46308  0.76483  0.80782  1.0000
  C   C22       1.0  0.48748  0.63726  0.00376  1.0000
  H   H31       1.0  0.52535  0.61294  0.95626  1.0000
  H   H32       1.0  0.48437  0.60923  0.07344  1.0000
  H   H33       1.0  0.43872  0.63130  0.96674  1.0000
  C   C23       1.0  0.54391  0.91600  0.08316  1.0000
  H   H34       1.0  0.57552  0.92612  0.14736  1.0000
  H   H35       1.0  0.56681  0.93984  0.01768  1.0000
  H   H36       1.0  0.49590  0.94135  0.09526  1.0000
  C   C24       1.0  0.61717  0.80582  0.19844  1.0000
  H   H37       1.0  0.66672  0.78676  0.17526  1.0000
  H   H38       1.0  0.62349  0.85801  0.21398  1.0000
  H   H39       1.0  0.60448  0.78095  0.26876  1.0000
  C   C25       1.0  0.99500  0.67991  0.51668  1.0000
  C   C26       1.0  0.98085  0.74701  0.53803  1.0000
  C   C27       1.0  0.01094  0.79779  0.48146  1.0000
  C   C28       1.0  0.93278  0.76359  0.62003  1.0000
  H   H40       1.0  0.95622  0.75451  0.69283  1.0000
  H   H41       1.0  0.91809  0.81527  0.61848  1.0000
  H   H42       1.0  0.88674  0.73444  0.61629  1.0000
  C   C29       1.0  0.12511  0.70124  0.30751  1.0000
  H   H43       1.0  0.16694  0.73643  0.31465  1.0000
  H   H44       1.0  0.14652  0.65211  0.31364  1.0000
  H   H45       1.0  0.10463  0.70745  0.23182  1.0000
  C   C30       1.0  0.04127  0.66337  0.44046  1.0000
  C   C31       1.0  0.05451  0.78041  0.40323  1.0000
  C   C32       1.0  0.07259  0.71405  0.38590  1.0000
  C   C33       1.0  0.99721  0.87022  0.50108  1.0000
  H   H46       1.0  0.04398  0.89892  0.49868  1.0000
  H   H47       1.0  0.96323  0.89113  0.44456  1.0000
  H   H48       1.0  0.97496  0.87929  0.57440  1.0000
  C   C34       1.0  0.08262  0.83194  0.33457  1.0000
  H   H49       1.0  0.13690  0.83872  0.34575  1.0000
  H   H50       1.0  0.07563  0.81696  0.25646  1.0000
  H   H51       1.0  0.05860  0.87999  0.34431  1.0000
  C   C35       1.0  0.95677  0.62369  0.56547  1.0000
  H   H52       1.0  0.92228  0.60061  0.51174  1.0000
  H   H53       1.0  0.99015  0.58371  0.59093  1.0000
  H   H54       1.0  0.92711  0.63969  0.62920  1.0000
  C   C36       1.0  0.05112  0.59123  0.41875  1.0000
  H   H55       1.0  0.08384  0.58295  0.35509  1.0000
  H   H56       1.0  0.07216  0.56448  0.48293  1.0000
  H   H57       1.0  0.00269  0.56778  0.40182  1.0000
  C   C37       1.0  0.98249  0.29979  0.51350  1.0000
  C   C38       1.0  0.93871  0.28246  0.59156  1.0000
  C   C39       1.0  0.92107  0.21604  0.60968  1.0000
  C   C40       1.0  0.90992  0.33412  0.65944  1.0000
  H   H58       1.0  0.85526  0.33885  0.64986  1.0000
  H   H59       1.0  0.91860  0.32053  0.73776  1.0000
  H   H60       1.0  0.93200  0.38279  0.64726  1.0000
  C   C41       1.0  0.03611  0.12565  0.42911  1.0000
  H   H61       1.0  0.00263  0.08539  0.40502  1.0000
  H   H62       1.0  0.06494  0.14148  0.36449  1.0000
  H   H63       1.0  0.07151  0.10287  0.48173  1.0000
  C   C42       1.0  0.01240  0.24895  0.45671  1.0000
  C   C43       1.0  0.95245  0.16536  0.55525  1.0000
  C   C44       1.0  0.99831  0.18189  0.47849  1.0000
  C   C45       1.0  0.86904  0.20326  0.68885  1.0000
  H   H64       1.0  0.85043  0.15287  0.68724  1.0000
  H   H65       1.0  0.88895  0.21349  0.76386  1.0000
  H   H66       1.0  0.82531  0.23584  0.67853  1.0000
  C   C46       1.0  0.94310  0.09321  0.57725  1.0000
  H   H67       1.0  0.92239  0.06627  0.51304  1.0000
  H   H68       1.0  0.99168  0.07016  0.59429  1.0000
  H   H69       1.0  0.91034  0.08470  0.64076  1.0000
  C   C47       1.0  0.99681  0.37222  0.49460  1.0000
  H   H70       1.0  0.02134  0.38134  0.42293  1.0000
  H   H71       1.0  0.95003  0.40099  0.49392  1.0000
  H   H72       1.0  0.02911  0.39306  0.55330  1.0000
  C   C48       1.0  0.06005  0.26510  0.37393  1.0000
  H   H73       1.0  0.10655  0.23668  0.37835  1.0000
  H   H74       1.0  0.03663  0.25457  0.30152  1.0000
  H   H75       1.0  0.07388  0.31701  0.37360  1.0000
