# Supplementary material for: Investigating the Flexibility of H-ZSM-5 Zeolite Upon Adsorption of Coke Precursors: A Theoretical and Experimental Approach
Source: J Phys Chem C Nanomater Interfaces. 2025 Jan 2;129(2):1183–97. doi: 10.1021/acs.jpcc.4c07349 (PMC11744781; doi:10.1021/acs.jpcc.4c07349)
Supplement: Supplementary file 2 — jp4c07349_si_002.zip [file jp4c07349_si_002.zip › optimized_structures/T12T12/H-ZSM5-4-3,4TMB-T12T12.cif]

data_image0
_chemical_formula_structural       O22Si12O22Si11AlO22Si12O22Si12O22Si11AlO22Si12O22Si11AlO22Si12O16H3CHCHC5H3CH3CH3CH3CHCHC5H3CH3CH3CH3CHCHC5H3CH3CH3CH3CHCHC5H3CH3CH3CH3
_chemical_formula_sum              "O192 Si93 Al3 H59 C40"
_cell_length_a       19.972
_cell_length_b       19.965
_cell_length_c       13.4
_cell_angle_alpha    90
_cell_angle_beta     90
_cell_angle_gamma    90

_space_group_name_H-M_alt    "P 1"
_space_group_IT_number       1

loop_
  _space_group_symop_operation_xyz
  'x, y, z'

loop_
  _atom_site_type_symbol
  _atom_site_label
  _atom_site_symmetry_multiplicity
  _atom_site_fract_x
  _atom_site_fract_y
  _atom_site_fract_z
  _atom_site_occupancy
  O   O1        1.0  0.48522  0.04050  0.71436  1.0000
  O   O2        1.0  0.35494  0.05612  0.71123  1.0000
  O   O3        1.0  0.43029  0.12212  0.58261  1.0000
  O   O4        1.0  0.41648  0.99076  0.56303  1.0000
  O   O5        1.0  0.31201  0.03637  0.89543  1.0000
  O   O6        1.0  0.28946  0.94566  0.75080  1.0000
  O   O7        1.0  0.22619  0.06214  0.75122  1.0000
  O   O8        1.0  0.30456  0.12628  0.04193  1.0000
  O   O9        1.0  0.20035  0.04567  0.00059  1.0000
  O   O10       1.0  0.31039  0.99652  0.08017  1.0000
  O   O11       1.0  0.11532  0.13821  0.07030  1.0000
  O   O12       1.0  0.09256  0.08060  0.89721  1.0000
  O   O13       1.0  0.09942  0.06201  0.70015  1.0000
  O   O14       1.0  0.08414  0.95830  0.82487  1.0000
  O   O15       1.0  0.18374  0.14121  0.60366  1.0000
  O   O16       1.0  0.48787  0.86424  0.70712  1.0000
  O   O17       1.0  0.36366  0.83452  0.75858  1.0000
  O   O18       1.0  0.27882  0.86355  0.90300  1.0000
  O   O19       1.0  0.23310  0.82860  0.72291  1.0000
  O   O20       1.0  0.19131  0.83710  0.04415  1.0000
  O   O21       1.0  0.10085  0.83677  0.89859  1.0000
  O   O22       1.0  0.10252  0.85665  0.70398  1.0000
  Si  Si1       1.0  0.42107  0.05200  0.64239  1.0000
  Si  Si2       1.0  0.29590  0.02486  0.77910  1.0000
  Si  Si3       1.0  0.28151  0.05372  0.00566  1.0000
  Si  Si4       1.0  0.12304  0.06873  0.00824  1.0000
  Si  Si5       1.0  0.06560  0.03661  0.80365  1.0000
  Si  Si6       1.0  0.17500  0.06903  0.65745  1.0000
  Si  Si7       1.0  0.41964  0.82710  0.67092  1.0000
  Si  Si8       1.0  0.29193  0.86779  0.78478  1.0000
  Si  Si9       1.0  0.26905  0.82851  0.01116  1.0000
  Si  Si10      1.0  0.11277  0.82587  0.01767  1.0000
  Si  Si11      1.0  0.06766  0.87965  0.80859  1.0000
  Si  Si12      1.0  0.17040  0.83467  0.64805  1.0000
  O   O23       1.0  0.01085  0.95809  0.21232  1.0000
  O   O24       1.0  0.14101  0.94632  0.21344  1.0000
  O   O25       1.0  0.06860  0.87824  0.08206  1.0000
  O   O26       1.0  0.08016  0.00955  0.06207  1.0000
  O   O27       1.0  0.18789  0.96050  0.39591  1.0000
  O   O28       1.0  0.21018  0.05484  0.25636  1.0000
  O   O29       1.0  0.27011  0.93635  0.24707  1.0000
  O   O30       1.0  0.18520  0.87989  0.55097  1.0000
  O   O31       1.0  0.29671  0.94697  0.50973  1.0000
  O   O32       1.0  0.18925  0.01034  0.57687  1.0000
  O   O33       1.0  0.39021  0.86051  0.56943  1.0000
  O   O34       1.0  0.40220  0.92031  0.39677  1.0000
  O   O35       1.0  0.39780  0.93888  0.20062  1.0000
  O   O36       1.0  0.41350  0.04269  0.32676  1.0000
  O   O37       1.0  0.31606  0.86439  0.09364  1.0000
  O   O38       1.0  0.01188  0.12967  0.19560  1.0000
  O   O39       1.0  0.13063  0.16154  0.26472  1.0000
  O   O40       1.0  0.21292  0.13415  0.41168  1.0000
  O   O41       1.0  0.26169  0.17638  0.23556  1.0000
  O   O42       1.0  0.30750  0.16323  0.54430  1.0000
  O   O43       1.0  0.39791  0.16441  0.39922  1.0000
  O   O44       1.0  0.40066  0.14620  0.20375  1.0000
  Si  Si13      1.0  0.07603  0.94879  0.14211  1.0000
  Si  Si14      1.0  0.20232  0.97561  0.27881  1.0000
  Si  Si15      1.0  0.21604  0.95000  0.50787  1.0000
  Si  Si16      1.0  0.37608  0.92990  0.50989  1.0000
  Si  Si17      1.0  0.43096  0.96481  0.30439  1.0000
  Si  Si18      1.0  0.32294  0.93453  0.15439  1.0000
  Si  Si19      1.0  0.08046  0.16907  0.17013  1.0000
  Si  Si20      1.0  0.20542  0.13336  0.29071  1.0000
  Si  Si21      1.0  0.22929  0.17263  0.51475  1.0000
  Si  Si22      1.0  0.38613  0.17431  0.51735  1.0000
  Si  Si23      1.0  0.43101  0.12170  0.30743  1.0000
  Al  Al1       1.0  0.32564  0.16820  0.14993  1.0000
  O   O45       1.0  0.51353  0.54496  0.29491  1.0000
  O   O46       1.0  0.64412  0.55631  0.29171  1.0000
  O   O47       1.0  0.57340  0.62014  0.43018  1.0000
  O   O48       1.0  0.58372  0.48853  0.43863  1.0000
  O   O49       1.0  0.69484  0.54390  0.11071  1.0000
  O   O50       1.0  0.71237  0.44767  0.24992  1.0000
  O   O51       1.0  0.77452  0.56441  0.26222  1.0000
  O   O52       1.0  0.69195  0.62560  0.95247  1.0000
  O   O53       1.0  0.79971  0.55110  0.99261  1.0000
  O   O54       1.0  0.68822  0.49431  0.93062  1.0000
  O   O55       1.0  0.89263  0.64075  0.94452  1.0000
  O   O56       1.0  0.90354  0.57438  0.11184  1.0000
  O   O57       1.0  0.90217  0.55982  0.30845  1.0000
  O   O58       1.0  0.91422  0.45340  0.18899  1.0000
  O   O59       1.0  0.82201  0.64025  0.40998  1.0000
  O   O60       1.0  0.51167  0.36349  0.30726  1.0000
  O   O61       1.0  0.63463  0.33830  0.25191  1.0000
  O   O62       1.0  0.71584  0.36151  0.10264  1.0000
  O   O63       1.0  0.76577  0.32929  0.28135  1.0000
  O   O64       1.0  0.80660  0.33739  0.96590  1.0000
  O   O65       1.0  0.89703  0.33320  0.11162  1.0000
  O   O66       1.0  0.89723  0.34897  0.30679  1.0000
  Si  Si24      1.0  0.57937  0.55249  0.36395  1.0000
  Si  Si25      1.0  0.70621  0.52765  0.22731  1.0000
  Si  Si26      1.0  0.71878  0.55489  0.99632  1.0000
  Si  Si27      1.0  0.87852  0.56907  0.99717  1.0000
  Si  Si28      1.0  0.93361  0.53197  0.20461  1.0000
  Si  Si29      1.0  0.82746  0.56862  0.35397  1.0000
  Si  Si30      1.0  0.58046  0.32619  0.34107  1.0000
  Si  Si31      1.0  0.70668  0.36895  0.22107  1.0000
  Si  Si32      1.0  0.72844  0.32635  0.99530  1.0000
  Si  Si33      1.0  0.88504  0.32457  0.99208  1.0000
  Si  Si34      1.0  0.93114  0.37445  0.20230  1.0000
  Si  Si35      1.0  0.82675  0.33124  0.35979  1.0000
  O   O67       1.0  0.98896  0.45318  0.79532  1.0000
  O   O68       1.0  0.85904  0.44117  0.79462  1.0000
  O   O69       1.0  0.93025  0.37823  0.93158  1.0000
  O   O70       1.0  0.92005  0.51003  0.94124  1.0000
  O   O71       1.0  0.81160  0.45700  0.61250  1.0000
  O   O72       1.0  0.79463  0.55171  0.75294  1.0000
  O   O73       1.0  0.72903  0.43643  0.76180  1.0000
  O   O74       1.0  0.81269  0.37810  0.45543  1.0000
  O   O75       1.0  0.70326  0.44805  0.49684  1.0000
  O   O76       1.0  0.81286  0.50911  0.43310  1.0000
  O   O77       1.0  0.61035  0.35861  0.44324  1.0000
  O   O78       1.0  0.59756  0.42415  0.61071  1.0000
  O   O79       1.0  0.60114  0.43886  0.80731  1.0000
  O   O80       1.0  0.58958  0.54530  0.68760  1.0000
  O   O81       1.0  0.68202  0.36240  0.91202  1.0000
  O   O82       1.0  0.98623  0.62944  0.80398  1.0000
  O   O83       1.0  0.86401  0.66524  0.75449  1.0000
  O   O84       1.0  0.78958  0.63330  0.60019  1.0000
  O   O85       1.0  0.73155  0.66669  0.77195  1.0000
  O   O86       1.0  0.69678  0.66001  0.46541  1.0000
  O   O87       1.0  0.60680  0.66536  0.61114  1.0000
  O   O88       1.0  0.60235  0.64981  0.80715  1.0000
  Si  Si36      1.0  0.92394  0.44644  0.86610  1.0000
  Si  Si37      1.0  0.79856  0.47223  0.72972  1.0000
  Si  Si38      1.0  0.78405  0.44864  0.49968  1.0000
  Si  Si39      1.0  0.62405  0.43010  0.49717  1.0000
  Si  Si40      1.0  0.56926  0.46733  0.70427  1.0000
  Si  Si41      1.0  0.67589  0.43323  0.85388  1.0000
  Si  Si42      1.0  0.92137  0.67120  0.84026  1.0000
  Si  Si43      1.0  0.79469  0.62998  0.72025  1.0000
  Si  Si44      1.0  0.77457  0.67196  0.49633  1.0000
  Si  Si45      1.0  0.61836  0.67345  0.49172  1.0000
  Si  Si46      1.0  0.57152  0.62426  0.70147  1.0000
  Si  Si47      1.0  0.67339  0.67241  0.85713  1.0000
  O   O89       1.0  0.51076  0.95325  0.29257  1.0000
  O   O90       1.0  0.64112  0.93917  0.28826  1.0000
  O   O91       1.0  0.57025  0.87564  0.42532  1.0000
  O   O92       1.0  0.58111  0.00729  0.43710  1.0000
  O   O93       1.0  0.68849  0.95443  0.10662  1.0000
  O   O94       1.0  0.70619  0.05047  0.24665  1.0000
  O   O95       1.0  0.77099  0.93470  0.25623  1.0000
  O   O96       1.0  0.69107  0.87356  0.94901  1.0000
  O   O97       1.0  0.79706  0.94854  0.99353  1.0000
  O   O98       1.0  0.68590  0.00516  0.92689  1.0000
  O   O99       1.0  0.89020  0.85983  0.93785  1.0000
  O   O100      1.0  0.90337  0.92328  0.10643  1.0000
  O   O101      1.0  0.89849  0.93757  0.30297  1.0000
  O   O102      1.0  0.91059  0.04464  0.18297  1.0000
  O   O103      1.0  0.81753  0.85975  0.40589  1.0000
  O   O104      1.0  0.51199  0.13081  0.31112  1.0000
  O   O105      1.0  0.63143  0.16055  0.24334  1.0000
  O   O106      1.0  0.70925  0.13066  0.09260  1.0000
  O   O107      1.0  0.76321  0.17095  0.26531  1.0000
  O   O108      1.0  0.80637  0.16166  0.96447  1.0000
  O   O109      1.0  0.89772  0.16563  0.10846  1.0000
  O   O110      1.0  0.90243  0.15035  0.30424  1.0000
  Si  Si48      1.0  0.57681  0.94442  0.36087  1.0000
  Si  Si49      1.0  0.70170  0.97090  0.22332  1.0000
  Si  Si50      1.0  0.71600  0.94491  0.99389  1.0000
  Si  Si51      1.0  0.87602  0.93084  0.99350  1.0000
  Si  Si52      1.0  0.93045  0.96682  0.20052  1.0000
  Si  Si53      1.0  0.82358  0.93143  0.34885  1.0000
  Si  Si54      1.0  0.58130  0.16836  0.33784  1.0000
  Si  Si55      1.0  0.70441  0.12936  0.21369  1.0000
  Si  Si56      1.0  0.72738  0.16972  0.99088  1.0000
  Si  Si57      1.0  0.88488  0.17409  0.99037  1.0000
  Si  Si58      1.0  0.93053  0.12328  0.20033  1.0000
  Al  Al2       1.0  0.82475  0.16611  0.35518  1.0000
  O   O111      1.0  0.98545  0.04468  0.79011  1.0000
  O   O112      1.0  0.85476  0.05949  0.79268  1.0000
  O   O113      1.0  0.92957  0.12204  0.92600  1.0000
  O   O114      1.0  0.91672  0.99018  0.93708  1.0000
  O   O115      1.0  0.81191  0.03469  0.60959  1.0000
  O   O116      1.0  0.79676  0.94491  0.75691  1.0000
  O   O117      1.0  0.72569  0.05750  0.75410  1.0000
  O   O118      1.0  0.80195  0.12178  0.45934  1.0000
  O   O119      1.0  0.70002  0.04085  0.50472  1.0000
  O   O120      1.0  0.81050  0.99122  0.42677  1.0000
  O   O121      1.0  0.61571  0.13593  0.43701  1.0000
  O   O122      1.0  0.59130  0.07448  0.60592  1.0000
  O   O123      1.0  0.59879  0.06102  0.80336  1.0000
  O   O124      1.0  0.58538  0.95358  0.68665  1.0000
  O   O125      1.0  0.68402  0.13737  0.90064  1.0000
  O   O126      1.0  0.98764  0.86706  0.80109  1.0000
  O   O127      1.0  0.86508  0.83121  0.74871  1.0000
  O   O128      1.0  0.78886  0.86756  0.59855  1.0000
  O   O129      1.0  0.73230  0.83004  0.76960  1.0000
  O   O130      1.0  0.69399  0.83872  0.46820  1.0000
  O   O131      1.0  0.60028  0.83318  0.60894  1.0000
  O   O132      1.0  0.60254  0.84816  0.80454  1.0000
  Si  Si59      1.0  0.92076  0.05375  0.86180  1.0000
  Si  Si60      1.0  0.79713  0.02381  0.72640  1.0000
  Si  Si61      1.0  0.78108  0.04957  0.49878  1.0000
  Si  Si62      1.0  0.62316  0.06488  0.49539  1.0000
  Si  Si63      1.0  0.56560  0.03207  0.70162  1.0000
  Si  Si64      1.0  0.67424  0.06508  0.84764  1.0000
  Si  Si65      1.0  0.92082  0.82696  0.83696  1.0000
  Si  Si66      1.0  0.79529  0.86792  0.71855  1.0000
  Si  Si67      1.0  0.77262  0.82881  0.49509  1.0000
  Si  Si68      1.0  0.61529  0.82460  0.49051  1.0000
  Si  Si69      1.0  0.56853  0.87467  0.70156  1.0000
  Si  Si70      1.0  0.67374  0.82597  0.85442  1.0000
  O   O133      1.0  0.48897  0.45880  0.71408  1.0000
  O   O134      1.0  0.35890  0.44632  0.71471  1.0000
  O   O135      1.0  0.43160  0.37724  0.58516  1.0000
  O   O136      1.0  0.42005  0.50830  0.56239  1.0000
  O   O137      1.0  0.31077  0.45999  0.89570  1.0000
  O   O138      1.0  0.28757  0.55390  0.75591  1.0000
  O   O139      1.0  0.22958  0.43464  0.74535  1.0000
  O   O140      1.0  0.31860  0.37975  0.05094  1.0000
  O   O141      1.0  0.20435  0.44331  0.01258  1.0000
  O   O142      1.0  0.31070  0.50973  0.07689  1.0000
  O   O143      1.0  0.10815  0.36022  0.07068  1.0000
  O   O144      1.0  0.09840  0.42116  0.89839  1.0000
  O   O145      1.0  0.10110  0.43713  0.70181  1.0000
  O   O146      1.0  0.08615  0.54282  0.82493  1.0000
  O   O147      1.0  0.18170  0.36584  0.58956  1.0000
  O   O148      1.0  0.49101  0.63400  0.69992  1.0000
  O   O149      1.0  0.36789  0.65990  0.75964  1.0000
  O   O150      1.0  0.28716  0.63387  0.91006  1.0000
  O   O151      1.0  0.23716  0.67620  0.73512  1.0000
  O   O152      1.0  0.19148  0.66314  0.04001  1.0000
  O   O153      1.0  0.09817  0.66432  0.89839  1.0000
  O   O154      1.0  0.09866  0.64677  0.70227  1.0000
  Si  Si71      1.0  0.42384  0.44828  0.64371  1.0000
  Si  Si72      1.0  0.29658  0.47487  0.77862  1.0000
  Si  Si73      1.0  0.28490  0.44871  0.00850  1.0000
  Si  Si74      1.0  0.12451  0.42935  0.01185  1.0000
  Si  Si75      1.0  0.06907  0.46463  0.80541  1.0000
  Si  Si76      1.0  0.17571  0.43462  0.65394  1.0000
  Si  Si77      1.0  0.42080  0.67010  0.66960  1.0000
  Si  Si78      1.0  0.29344  0.63260  0.78902  1.0000
  Si  Si79      1.0  0.27030  0.67222  0.01313  1.0000
  Si  Si80      1.0  0.11258  0.67470  0.01582  1.0000
  Si  Si81      1.0  0.06771  0.62160  0.80495  1.0000
  Al  Al3       1.0  0.17351  0.66962  0.64901  1.0000
  O   O155      1.0  0.01394  0.54066  0.21319  1.0000
  O   O156      1.0  0.14405  0.55776  0.21466  1.0000
  O   O157      1.0  0.06935  0.62250  0.08292  1.0000
  O   O158      1.0  0.08564  0.49129  0.06473  1.0000
  O   O159      1.0  0.18900  0.53543  0.39745  1.0000
  O   O160      1.0  0.20772  0.44561  0.25094  1.0000
  O   O161      1.0  0.27337  0.56086  0.25169  1.0000
  O   O162      1.0  0.19429  0.62779  0.54072  1.0000
  O   O163      1.0  0.29901  0.54653  0.50785  1.0000
  O   O164      1.0  0.18688  0.49869  0.58318  1.0000
  O   O165      1.0  0.38991  0.63777  0.56823  1.0000
  O   O166      1.0  0.40414  0.57822  0.39679  1.0000
  O   O167      1.0  0.39985  0.56160  0.20050  1.0000
  O   O168      1.0  0.41616  0.45660  0.32228  1.0000
  O   O169      1.0  0.31417  0.64031  0.10359  1.0000
  O   O170      1.0  0.01127  0.36271  0.20868  1.0000
  O   O171      1.0  0.13540  0.33374  0.26033  1.0000
  O   O172      1.0  0.22338  0.36286  0.40146  1.0000
  O   O173      1.0  0.26553  0.32932  0.21942  1.0000
  O   O174      1.0  0.30789  0.33801  0.54804  1.0000
  O   O175      1.0  0.39693  0.33718  0.40172  1.0000
  O   O176      1.0  0.39768  0.35239  0.20671  1.0000
  Si  Si82      1.0  0.07916  0.55278  0.14335  1.0000
  Si  Si83      1.0  0.20331  0.52475  0.28051  1.0000
  Si  Si84      1.0  0.21768  0.55460  0.50799  1.0000
  Si  Si85      1.0  0.37696  0.56790  0.50965  1.0000
  Si  Si86      1.0  0.43333  0.53544  0.30392  1.0000
  Si  Si87      1.0  0.32416  0.56854  0.15761  1.0000
  Si  Si88      1.0  0.07986  0.32574  0.17203  1.0000
  Si  Si89      1.0  0.20747  0.36748  0.28399  1.0000
  Si  Si90      1.0  0.23099  0.32901  0.51088  1.0000
  Si  Si91      1.0  0.38629  0.32562  0.52078  1.0000
  Si  Si92      1.0  0.43182  0.37744  0.31070  1.0000
  Si  Si93      1.0  0.33007  0.33316  0.14775  1.0000
  O   O177      1.0  0.43515  0.74890  0.65000  1.0000
  O   O178      1.0  0.28978  0.75054  0.00331  1.0000
  O   O179      1.0  0.09048  0.75026  0.04755  1.0000
  O   O180      1.0  0.15687  0.75693  0.60147  1.0000
  O   O181      1.0  0.06439  0.24782  0.15024  1.0000
  O   O182      1.0  0.21027  0.25108  0.50408  1.0000
  O   O183      1.0  0.40845  0.24989  0.54930  1.0000
  O   O184      1.0  0.34201  0.25544  0.10069  1.0000
  O   O185      1.0  0.56721  0.24749  0.35906  1.0000
  O   O186      1.0  0.70841  0.24835  0.00101  1.0000
  O   O187      1.0  0.90652  0.24980  0.95837  1.0000
  O   O188      1.0  0.83371  0.25356  0.40879  1.0000
  O   O189      1.0  0.93993  0.74937  0.85775  1.0000
  O   O190      1.0  0.79114  0.75046  0.50882  1.0000
  O   O191      1.0  0.59663  0.74837  0.45862  1.0000
  O   O192      1.0  0.66899  0.74943  0.89391  1.0000
  H   H1        1.0  0.37768  0.25456  0.04744  1.0000
  H   H2        1.0  0.86048  0.25317  0.47254  1.0000
  H   H3        1.0  0.12135  0.75664  0.54805  1.0000
  C   C1        1.0  0.53283  0.27430  0.06431  1.0000
  H   H4        1.0  0.56814  0.29667  0.11647  1.0000
  C   C2        1.0  0.52825  0.20493  0.05790  1.0000
  H   H5        1.0  0.55972  0.17403  0.10558  1.0000
  C   C3        1.0  0.48422  0.17381  0.99151  1.0000
  C   C4        1.0  0.44460  0.21492  0.92893  1.0000
  C   C5        1.0  0.44979  0.28584  0.93469  1.0000
  C   C6        1.0  0.49392  0.31613  0.00397  1.0000
  C   C7        1.0  0.48150  0.09842  0.98753  1.0000
  H   H6        1.0  0.43182  0.07937  0.00815  1.0000
  H   H7        1.0  0.49308  0.07932  0.91270  1.0000
  H   H8        1.0  0.51780  0.07668  0.03976  1.0000
  C   C8        1.0  0.39991  0.18468  0.85047  1.0000
  H   H9        1.0  0.34802  0.20278  0.85601  1.0000
  H   H10       1.0  0.41770  0.19795  0.77522  1.0000
  H   H11       1.0  0.39843  0.13025  0.85605  1.0000
  C   C9        1.0  0.41201  0.32750  0.85984  1.0000
  H   H12       1.0  0.41797  0.38109  0.87312  1.0000
  H   H13       1.0  0.43027  0.31674  0.78397  1.0000
  H   H14       1.0  0.35807  0.31652  0.85943  1.0000
  C   C10       1.0  0.50158  0.39111  0.01219  1.0000
  H   H15       1.0  0.45372  0.41626  0.02755  1.0000
  H   H16       1.0  0.53606  0.40395  0.07305  1.0000
  H   H17       1.0  0.52156  0.41292  0.94311  1.0000
  C   C11       1.0  0.89292  0.17999  0.63732  1.0000
  H   H18       1.0  0.85454  0.15812  0.68469  1.0000
  C   C12       1.0  0.93752  0.13890  0.58683  1.0000
  H   H19       1.0  0.93384  0.08478  0.59534  1.0000
  C   C13       1.0  0.98625  0.16560  0.52344  1.0000
  C   C14       1.0  0.99069  0.23588  0.51387  1.0000
  C   C15       1.0  0.94678  0.27826  0.56840  1.0000
  C   C16       1.0  0.89614  0.24977  0.62928  1.0000
  C   C17       1.0  0.03138  0.11837  0.46739  1.0000
  H   H20       1.0  0.02376  0.12225  0.38657  1.0000
  H   H21       1.0  0.08442  0.12863  0.48170  1.0000
  H   H22       1.0  0.02138  0.06639  0.48942  1.0000
  C   C18       1.0  0.04219  0.26767  0.44698  1.0000
  H   H23       1.0  0.07594  0.30038  0.48974  1.0000
  H   H24       1.0  0.07290  0.23075  0.40784  1.0000
  H   H25       1.0  0.01814  0.29961  0.39055  1.0000
  C   C19       1.0  0.95810  0.35305  0.56602  1.0000
  H   H26       1.0  0.91927  0.38067  0.60614  1.0000
  H   H27       1.0  0.00635  0.36541  0.60130  1.0000
  H   H28       1.0  0.96052  0.37286  0.48956  1.0000
  C   C20       1.0  0.84772  0.29100  0.68987  1.0000
  H   H29       1.0  0.81959  0.32678  0.64401  1.0000
  H   H30       1.0  0.81135  0.25841  0.72740  1.0000
  H   H31       1.0  0.87369  0.32004  0.74755  1.0000
  C   C21       1.0  0.96734  0.72354  0.56386  1.0000
  H   H32       1.0  0.93294  0.69968  0.61588  1.0000
  C   C22       1.0  0.96968  0.79307  0.55858  1.0000
  H   H33       1.0  0.93704  0.82262  0.60641  1.0000
  C   C23       1.0  0.01264  0.82608  0.49257  1.0000
  C   C24       1.0  0.05348  0.78662  0.42928  1.0000
  C   C25       1.0  0.05067  0.71555  0.43409  1.0000
  C   C26       1.0  0.00762  0.68343  0.50295  1.0000
  C   C27       1.0  0.01230  0.90159  0.48882  1.0000
  H   H34       1.0  0.06192  0.92301  0.50400  1.0000
  H   H35       1.0  0.99640  0.92012  0.41543  1.0000
  H   H36       1.0  0.97750  0.92181  0.54465  1.0000
  C   C28       1.0  0.09640  0.81876  0.35032  1.0000
  H   H37       1.0  0.14881  0.80195  0.35367  1.0000
  H   H38       1.0  0.07799  0.80554  0.27540  1.0000
  H   H39       1.0  0.09626  0.87318  0.35645  1.0000
  C   C29       1.0  0.09046  0.67559  0.35956  1.0000
  H   H40       1.0  0.08533  0.62178  0.37149  1.0000
  H   H41       1.0  0.07347  0.68691  0.28321  1.0000
  H   H42       1.0  0.14419  0.68738  0.36222  1.0000
  C   C30       1.0  0.00287  0.60823  0.51047  1.0000
  H   H43       1.0  0.05160  0.58542  0.52763  1.0000
  H   H44       1.0  0.96817  0.59390  0.57031  1.0000
  H   H45       1.0  0.98477  0.58595  0.44054  1.0000
  C   C31       1.0  0.58666  0.68453  0.13992  1.0000
  H   H46       1.0  0.62127  0.65648  0.18675  1.0000
  C   C32       1.0  0.58675  0.75437  0.14358  1.0000
  H   H47       1.0  0.62115  0.78040  0.19370  1.0000
  C   C33       1.0  0.54380  0.79174  0.08300  1.0000
  C   C34       1.0  0.49915  0.75801  0.01846  1.0000
  C   C35       1.0  0.49864  0.68747  0.01579  1.0000
  C   C36       1.0  0.54322  0.65037  0.07596  1.0000
  C   C37       1.0  0.54461  0.86699  0.08573  1.0000
  H   H48       1.0  0.55466  0.88845  0.01154  1.0000
  H   H49       1.0  0.49623  0.88743  0.11012  1.0000
  H   H50       1.0  0.58307  0.88545  0.13671  1.0000
  C   C38       1.0  0.45465  0.80042  0.95350  1.0000
  H   H51       1.0  0.41874  0.77143  0.90988  1.0000
  H   H52       1.0  0.42611  0.83648  0.99848  1.0000
  H   H53       1.0  0.48467  0.83010  0.90083  1.0000
  C   C39       1.0  0.45234  0.64847  0.94975  1.0000
  H   H54       1.0  0.42368  0.61137  0.99254  1.0000
  H   H55       1.0  0.41660  0.68008  0.91081  1.0000
  H   H56       1.0  0.48012  0.62018  0.89288  1.0000
  C   C40       1.0  0.54326  0.57519  0.06712  1.0000
  H   H57       1.0  0.55985  0.55913  0.99241  1.0000
  H   H58       1.0  0.57598  0.55194  0.12211  1.0000
  H   H59       1.0  0.49293  0.55432  0.07751  1.0000
