# Supplementary material for: Investigating the Flexibility of H-ZSM-5 Zeolite Upon Adsorption of Coke Precursors: A Theoretical and Experimental Approach
Source: J Phys Chem C Nanomater Interfaces. 2025 Jan 2;129(2):1183–97. doi: 10.1021/acs.jpcc.4c07349 (PMC11744781; doi:10.1021/acs.jpcc.4c07349)
Supplement: Supplementary file 2 — jp4c07349_si_002.zip [file jp4c07349_si_002.zip › optimized_structures/T12T12/H-ZSM5-4-HMB-T12T12.cif]

data_image0
_chemical_formula_structural       O22Si12O22Si11AlO22Si12O22Si12O22Si11AlO22Si12O22Si11AlO22Si12O16H3C4H3CH3C4H3CH3CH3CH3C4H3CH3C4H3CH3CH3CH3C4H3CH3C4H3CH3CH3CH3C4H3CH3C4H3CH3CH3CH3
_chemical_formula_sum              "O192 Si93 Al3 H75 C48"
_cell_length_a       20.038
_cell_length_b       20.158
_cell_length_c       13.418
_cell_angle_alpha    90
_cell_angle_beta     90
_cell_angle_gamma    90

_space_group_name_H-M_alt    "P 1"
_space_group_IT_number       1

loop_
  _space_group_symop_operation_xyz
  'x, y, z'

loop_
  _atom_site_type_symbol
  _atom_site_label
  _atom_site_symmetry_multiplicity
  _atom_site_fract_x
  _atom_site_fract_y
  _atom_site_fract_z
  _atom_site_occupancy
  O   O1        1.0  0.48098  0.04399  0.70891  1.0000
  O   O2        1.0  0.35072  0.05094  0.71237  1.0000
  O   O3        1.0  0.41997  0.12359  0.58222  1.0000
  O   O4        1.0  0.41130  0.99266  0.55982  1.0000
  O   O5        1.0  0.30058  0.03169  0.89302  1.0000
  O   O6        1.0  0.27940  0.94451  0.74622  1.0000
  O   O7        1.0  0.22132  0.06255  0.74392  1.0000
  O   O8        1.0  0.29838  0.12393  0.03868  1.0000
  O   O9        1.0  0.19406  0.04315  0.00597  1.0000
  O   O10       1.0  0.30722  0.99641  0.07837  1.0000
  O   O11       1.0  0.10662  0.13814  0.05558  1.0000
  O   O12       1.0  0.09203  0.07527  0.88780  1.0000
  O   O13       1.0  0.09448  0.05991  0.69196  1.0000
  O   O14       1.0  0.08133  0.95510  0.81130  1.0000
  O   O15       1.0  0.17708  0.14031  0.59694  1.0000
  O   O16       1.0  0.48514  0.85851  0.70024  1.0000
  O   O17       1.0  0.35871  0.83759  0.74868  1.0000
  O   O18       1.0  0.27661  0.86144  0.89741  1.0000
  O   O19       1.0  0.22868  0.82726  0.71811  1.0000
  O   O20       1.0  0.19072  0.83895  0.04148  1.0000
  O   O21       1.0  0.09995  0.83845  0.89718  1.0000
  O   O22       1.0  0.09830  0.84858  0.70047  1.0000
  Si  Si1       1.0  0.41513  0.05286  0.64018  1.0000
  Si  Si2       1.0  0.28826  0.02240  0.77537  1.0000
  Si  Si3       1.0  0.27501  0.05158  0.00500  1.0000
  Si  Si4       1.0  0.11714  0.06677  0.00196  1.0000
  Si  Si5       1.0  0.06208  0.03296  0.79554  1.0000
  Si  Si6       1.0  0.17018  0.06860  0.65033  1.0000
  Si  Si7       1.0  0.41511  0.82646  0.66294  1.0000
  Si  Si8       1.0  0.28653  0.86742  0.77880  1.0000
  Si  Si9       1.0  0.26800  0.82960  0.00778  1.0000
  Si  Si10      1.0  0.11243  0.82720  0.01594  1.0000
  Si  Si11      1.0  0.06555  0.87645  0.80399  1.0000
  Si  Si12      1.0  0.16690  0.83266  0.64186  1.0000
  O   O23       1.0  0.00777  0.95777  0.20916  1.0000
  O   O24       1.0  0.13828  0.95637  0.20719  1.0000
  O   O25       1.0  0.06919  0.87923  0.08160  1.0000
  O   O26       1.0  0.07172  0.00976  0.05520  1.0000
  O   O27       1.0  0.18603  0.96047  0.39099  1.0000
  O   O28       1.0  0.21732  0.05495  0.25723  1.0000
  O   O29       1.0  0.26626  0.93375  0.24177  1.0000
  O   O30       1.0  0.17979  0.88165  0.54882  1.0000
  O   O31       1.0  0.29277  0.94494  0.50795  1.0000
  O   O32       1.0  0.18626  0.01121  0.56974  1.0000
  O   O33       1.0  0.38974  0.86198  0.56111  1.0000
  O   O34       1.0  0.39821  0.92526  0.39242  1.0000
  O   O35       1.0  0.39516  0.94094  0.19794  1.0000
  O   O36       1.0  0.41170  0.04593  0.31878  1.0000
  O   O37       1.0  0.31538  0.86597  0.08848  1.0000
  O   O38       1.0  0.00738  0.13681  0.18751  1.0000
  O   O39       1.0  0.12992  0.15449  0.24856  1.0000
  O   O40       1.0  0.20661  0.13798  0.40488  1.0000
  O   O41       1.0  0.25993  0.17766  0.23095  1.0000
  O   O42       1.0  0.29999  0.16668  0.53876  1.0000
  O   O43       1.0  0.39209  0.16409  0.39613  1.0000
  O   O44       1.0  0.39726  0.15013  0.19872  1.0000
  Si  Si13      1.0  0.07268  0.95089  0.13801  1.0000
  Si  Si14      1.0  0.20173  0.97720  0.27471  1.0000
  Si  Si15      1.0  0.21238  0.94979  0.50381  1.0000
  Si  Si16      1.0  0.37261  0.93163  0.50588  1.0000
  Si  Si17      1.0  0.42865  0.96825  0.30052  1.0000
  Si  Si18      1.0  0.32066  0.93461  0.15133  1.0000
  Si  Si19      1.0  0.07829  0.16972  0.15882  1.0000
  Si  Si20      1.0  0.20466  0.13309  0.28390  1.0000
  Si  Si21      1.0  0.22174  0.17421  0.50942  1.0000
  Si  Si22      1.0  0.37884  0.17582  0.51344  1.0000
  Si  Si23      1.0  0.42682  0.12496  0.30267  1.0000
  Al  Al1       1.0  0.32199  0.16888  0.14260  1.0000
  O   O45       1.0  0.51070  0.54435  0.28820  1.0000
  O   O46       1.0  0.64151  0.54537  0.29237  1.0000
  O   O47       1.0  0.57178  0.62210  0.41843  1.0000
  O   O48       1.0  0.57496  0.49134  0.44157  1.0000
  O   O49       1.0  0.68389  0.54796  0.10473  1.0000
  O   O50       1.0  0.71981  0.44980  0.22894  1.0000
  O   O51       1.0  0.76816  0.57027  0.25114  1.0000
  O   O52       1.0  0.68514  0.62985  0.94803  1.0000
  O   O53       1.0  0.79178  0.55515  0.99114  1.0000
  O   O54       1.0  0.68090  0.50017  0.92488  1.0000
  O   O55       1.0  0.88768  0.63937  0.93948  1.0000
  O   O56       1.0  0.89769  0.57373  0.10640  1.0000
  O   O57       1.0  0.89537  0.55731  0.30165  1.0000
  O   O58       1.0  0.91392  0.45359  0.18084  1.0000
  O   O59       1.0  0.81781  0.63889  0.40454  1.0000
  O   O60       1.0  0.50459  0.35797  0.29919  1.0000
  O   O61       1.0  0.63153  0.35170  0.25661  1.0000
  O   O62       1.0  0.71223  0.35137  0.10238  1.0000
  O   O63       1.0  0.76085  0.33169  0.28366  1.0000
  O   O64       1.0  0.80084  0.33832  0.95855  1.0000
  O   O65       1.0  0.89312  0.33627  0.10019  1.0000
  O   O66       1.0  0.89209  0.35095  0.29721  1.0000
  Si  Si24      1.0  0.57532  0.55132  0.36023  1.0000
  Si  Si25      1.0  0.70250  0.52831  0.21833  1.0000
  Si  Si26      1.0  0.71101  0.55945  0.99185  1.0000
  Si  Si27      1.0  0.87134  0.56907  0.99265  1.0000
  Si  Si28      1.0  0.92928  0.53199  0.19805  1.0000
  Si  Si29      1.0  0.82037  0.56947  0.34397  1.0000
  Si  Si30      1.0  0.57566  0.32842  0.33721  1.0000
  Si  Si31      1.0  0.70523  0.37106  0.21770  1.0000
  Si  Si32      1.0  0.72334  0.32680  0.98908  1.0000
  Si  Si33      1.0  0.87941  0.32563  0.98163  1.0000
  Si  Si34      1.0  0.92728  0.37472  0.19316  1.0000
  Si  Si35      1.0  0.82410  0.33477  0.35740  1.0000
  O   O67       1.0  0.98464  0.45786  0.79198  1.0000
  O   O68       1.0  0.85514  0.45113  0.77902  1.0000
  O   O69       1.0  0.92121  0.37827  0.91469  1.0000
  O   O70       1.0  0.91004  0.50847  0.93747  1.0000
  O   O71       1.0  0.79576  0.46769  0.60358  1.0000
  O   O72       1.0  0.78228  0.55728  0.74878  1.0000
  O   O73       1.0  0.72446  0.43932  0.76162  1.0000
  O   O74       1.0  0.81152  0.38327  0.45148  1.0000
  O   O75       1.0  0.69514  0.44253  0.47914  1.0000
  O   O76       1.0  0.80057  0.51062  0.42017  1.0000
  O   O77       1.0  0.59442  0.36012  0.44505  1.0000
  O   O78       1.0  0.59694  0.42706  0.61037  1.0000
  O   O79       1.0  0.59579  0.44148  0.80498  1.0000
  O   O80       1.0  0.58370  0.54682  0.68538  1.0000
  O   O81       1.0  0.67674  0.36910  0.91367  1.0000
  O   O82       1.0  0.98337  0.63577  0.80196  1.0000
  O   O83       1.0  0.85914  0.66529  0.75103  1.0000
  O   O84       1.0  0.78257  0.63917  0.59655  1.0000
  O   O85       1.0  0.72777  0.67421  0.77060  1.0000
  O   O86       1.0  0.69329  0.66328  0.45625  1.0000
  O   O87       1.0  0.60370  0.66381  0.60154  1.0000
  O   O88       1.0  0.59888  0.65331  0.79813  1.0000
  Si  Si36      1.0  0.91711  0.44909  0.85637  1.0000
  Si  Si37      1.0  0.78958  0.47921  0.72291  1.0000
  Si  Si38      1.0  0.77493  0.45107  0.48978  1.0000
  Si  Si39      1.0  0.61565  0.43072  0.49362  1.0000
  Si  Si40      1.0  0.56455  0.46919  0.70135  1.0000
  Si  Si41      1.0  0.67029  0.43764  0.85186  1.0000
  Si  Si42      1.0  0.91580  0.67269  0.83736  1.0000
  Si  Si43      1.0  0.78795  0.63479  0.71657  1.0000
  Si  Si44      1.0  0.77072  0.67321  0.48848  1.0000
  Si  Si45      1.0  0.61498  0.67515  0.48284  1.0000
  Si  Si46      1.0  0.56794  0.62575  0.69400  1.0000
  Si  Si47      1.0  0.66770  0.67687  0.85280  1.0000
  O   O89       1.0  0.50849  0.95688  0.29260  1.0000
  O   O90       1.0  0.63899  0.95870  0.28352  1.0000
  O   O91       1.0  0.57466  0.87905  0.41441  1.0000
  O   O92       1.0  0.57740  0.00933  0.44127  1.0000
  O   O93       1.0  0.69492  0.96019  0.10396  1.0000
  O   O94       1.0  0.72188  0.05575  0.23739  1.0000
  O   O95       1.0  0.76784  0.93408  0.26076  1.0000
  O   O96       1.0  0.68612  0.87531  0.94858  1.0000
  O   O97       1.0  0.79663  0.94487  0.98081  1.0000
  O   O98       1.0  0.68592  0.00477  0.92237  1.0000
  O   O99       1.0  0.89676  0.86146  0.94723  1.0000
  O   O100      1.0  0.89515  0.92802  0.11227  1.0000
  O   O101      1.0  0.89641  0.94353  0.30677  1.0000
  O   O102      1.0  0.91072  0.04802  0.18477  1.0000
  O   O103      1.0  0.81849  0.86436  0.41010  1.0000
  O   O104      1.0  0.50713  0.13699  0.30765  1.0000
  O   O105      1.0  0.63017  0.15121  0.24724  1.0000
  O   O106      1.0  0.70916  0.14247  0.09358  1.0000
  O   O107      1.0  0.75895  0.17979  0.27013  1.0000
  O   O108      1.0  0.80084  0.16307  0.95479  1.0000
  O   O109      1.0  0.89165  0.16412  0.09941  1.0000
  O   O110      1.0  0.89857  0.15641  0.29660  1.0000
  Si  Si48      1.0  0.57605  0.95083  0.35796  1.0000
  Si  Si49      1.0  0.70547  0.97793  0.22086  1.0000
  Si  Si50      1.0  0.71596  0.94540  0.98950  1.0000
  Si  Si51      1.0  0.87562  0.93220  0.99590  1.0000
  Si  Si52      1.0  0.92785  0.97048  0.20284  1.0000
  Si  Si53      1.0  0.82162  0.93488  0.35151  1.0000
  Si  Si54      1.0  0.57849  0.16904  0.33584  1.0000
  Si  Si55      1.0  0.70632  0.13382  0.21372  1.0000
  Si  Si56      1.0  0.72273  0.17250  0.98450  1.0000
  Si  Si57      1.0  0.87918  0.17460  0.98163  1.0000
  Si  Si58      1.0  0.92687  0.12719  0.19432  1.0000
  Al  Al2       1.0  0.82332  0.17205  0.35478  1.0000
  O   O111      1.0  0.98181  0.04208  0.78816  1.0000
  O   O112      1.0  0.85102  0.04724  0.79325  1.0000
  O   O113      1.0  0.92283  0.12289  0.91550  1.0000
  O   O114      1.0  0.91709  0.99228  0.94347  1.0000
  O   O115      1.0  0.80630  0.03783  0.60798  1.0000
  O   O116      1.0  0.77704  0.94579  0.74563  1.0000
  O   O117      1.0  0.72247  0.06392  0.75337  1.0000
  O   O118      1.0  0.80413  0.12495  0.45811  1.0000
  O   O119      1.0  0.69716  0.04954  0.49733  1.0000
  O   O120      1.0  0.80611  0.99478  0.42681  1.0000
  O   O121      1.0  0.60593  0.13906  0.44083  1.0000
  O   O122      1.0  0.59108  0.07550  0.60892  1.0000
  O   O123      1.0  0.59469  0.05664  0.80373  1.0000
  O   O124      1.0  0.57620  0.95402  0.68070  1.0000
  O   O125      1.0  0.67618  0.13507  0.90336  1.0000
  O   O126      1.0  0.98592  0.86370  0.80044  1.0000
  O   O127      1.0  0.85958  0.84236  0.75985  1.0000
  O   O128      1.0  0.78614  0.85966  0.60050  1.0000
  O   O129      1.0  0.72840  0.82744  0.77247  1.0000
  O   O130      1.0  0.69371  0.83796  0.46354  1.0000
  O   O131      1.0  0.59837  0.83675  0.60142  1.0000
  O   O132      1.0  0.59971  0.85179  0.79869  1.0000
  Si  Si59      1.0  0.91746  0.05113  0.86058  1.0000
  Si  Si60      1.0  0.78968  0.02376  0.72339  1.0000
  Si  Si61      1.0  0.77836  0.05446  0.49622  1.0000
  Si  Si62      1.0  0.61893  0.06845  0.49603  1.0000
  Si  Si63      1.0  0.56077  0.03217  0.69992  1.0000
  Si  Si64      1.0  0.67022  0.06469  0.84615  1.0000
  Si  Si65      1.0  0.91770  0.82921  0.84119  1.0000
  Si  Si66      1.0  0.78805  0.86834  0.71973  1.0000
  Si  Si67      1.0  0.77173  0.82830  0.49199  1.0000
  Si  Si68      1.0  0.61460  0.82662  0.48371  1.0000
  Si  Si69      1.0  0.56447  0.87500  0.69531  1.0000
  Si  Si70      1.0  0.66805  0.82788  0.85413  1.0000
  O   O133      1.0  0.48467  0.45822  0.70724  1.0000
  O   O134      1.0  0.35443  0.46032  0.70768  1.0000
  O   O135      1.0  0.42088  0.37854  0.58397  1.0000
  O   O136      1.0  0.42106  0.50818  0.55189  1.0000
  O   O137      1.0  0.30402  0.46025  0.88976  1.0000
  O   O138      1.0  0.27065  0.55521  0.75795  1.0000
  O   O139      1.0  0.22648  0.43295  0.73814  1.0000
  O   O140      1.0  0.31018  0.38035  0.04742  1.0000
  O   O141      1.0  0.19881  0.44716  0.01011  1.0000
  O   O142      1.0  0.30818  0.51016  0.06808  1.0000
  O   O143      1.0  0.10174  0.36317  0.05955  1.0000
  O   O144      1.0  0.09562  0.42631  0.89038  1.0000
  O   O145      1.0  0.09725  0.44216  0.69579  1.0000
  O   O146      1.0  0.08078  0.54707  0.81738  1.0000
  O   O147      1.0  0.17547  0.36606  0.58610  1.0000
  O   O148      1.0  0.48819  0.63748  0.69187  1.0000
  O   O149      1.0  0.36351  0.64924  0.74478  1.0000
  O   O150      1.0  0.28613  0.64025  0.90155  1.0000
  O   O151      1.0  0.23444  0.67923  0.72640  1.0000
  O   O152      1.0  0.19184  0.66433  0.03524  1.0000
  O   O153      1.0  0.09601  0.66509  0.89722  1.0000
  O   O154      1.0  0.09572  0.65205  0.69946  1.0000
  Si  Si71      1.0  0.41902  0.45111  0.63735  1.0000
  Si  Si72      1.0  0.28922  0.47803  0.77374  1.0000
  Si  Si73      1.0  0.27933  0.44954  0.00333  1.0000
  Si  Si74      1.0  0.11932  0.43283  0.00488  1.0000
  Si  Si75      1.0  0.06462  0.46938  0.79906  1.0000
  Si  Si76      1.0  0.17168  0.43496  0.64852  1.0000
  Si  Si77      1.0  0.41657  0.66868  0.65910  1.0000
  Si  Si78      1.0  0.28765  0.63314  0.78111  1.0000
  Si  Si79      1.0  0.27013  0.67462  0.00712  1.0000
  Si  Si80      1.0  0.11282  0.67601  0.01377  1.0000
  Si  Si81      1.0  0.06450  0.62594  0.80156  1.0000
  Al  Al3       1.0  0.17037  0.67051  0.64120  1.0000
  O   O155      1.0  0.00894  0.54391  0.20613  1.0000
  O   O156      1.0  0.13958  0.54808  0.21320  1.0000
  O   O157      1.0  0.07210  0.62413  0.08397  1.0000
  O   O158      1.0  0.07907  0.49355  0.05727  1.0000
  O   O159      1.0  0.19488  0.53307  0.39137  1.0000
  O   O160      1.0  0.21549  0.44457  0.24661  1.0000
  O   O161      1.0  0.26977  0.56402  0.23863  1.0000
  O   O162      1.0  0.19221  0.62471  0.53725  1.0000
  O   O163      1.0  0.29888  0.54656  0.51028  1.0000
  O   O164      1.0  0.18540  0.49654  0.57538  1.0000
  O   O165      1.0  0.39256  0.63754  0.55329  1.0000
  O   O166      1.0  0.39855  0.57405  0.38551  1.0000
  O   O167      1.0  0.39786  0.56004  0.19062  1.0000
  O   O168      1.0  0.41401  0.45461  0.30832  1.0000
  O   O169      1.0  0.31592  0.64008  0.09270  1.0000
  O   O170      1.0  0.00644  0.35894  0.19883  1.0000
  O   O171      1.0  0.13197  0.34073  0.24851  1.0000
  O   O172      1.0  0.21555  0.36050  0.39649  1.0000
  O   O173      1.0  0.26139  0.32577  0.21610  1.0000
  O   O174      1.0  0.30022  0.33649  0.54215  1.0000
  O   O175      1.0  0.39029  0.34033  0.39780  1.0000
  O   O176      1.0  0.39163  0.34838  0.20009  1.0000
  Si  Si82      1.0  0.07597  0.55267  0.13961  1.0000
  Si  Si83      1.0  0.20468  0.52252  0.27358  1.0000
  Si  Si84      1.0  0.21783  0.55304  0.50431  1.0000
  Si  Si85      1.0  0.37650  0.56684  0.50099  1.0000
  Si  Si86      1.0  0.43059  0.53303  0.29361  1.0000
  Si  Si87      1.0  0.32269  0.56886  0.14717  1.0000
  Si  Si88      1.0  0.07701  0.32739  0.16153  1.0000
  Si  Si89      1.0  0.20547  0.36755  0.27804  1.0000
  Si  Si90      1.0  0.22314  0.32840  0.50681  1.0000
  Si  Si91      1.0  0.37881  0.32663  0.51620  1.0000
  Si  Si92      1.0  0.42587  0.37529  0.30300  1.0000
  Si  Si93      1.0  0.32364  0.33144  0.14055  1.0000
  O   O177      1.0  0.42439  0.74795  0.64334  1.0000
  O   O178      1.0  0.28877  0.75244  0.00379  1.0000
  O   O179      1.0  0.09159  0.75148  0.04478  1.0000
  O   O180      1.0  0.15898  0.75668  0.58919  1.0000
  O   O181      1.0  0.06894  0.24903  0.14156  1.0000
  O   O182      1.0  0.20080  0.25162  0.50286  1.0000
  O   O183      1.0  0.40181  0.25127  0.54263  1.0000
  O   O184      1.0  0.33225  0.25528  0.08939  1.0000
  O   O185      1.0  0.57181  0.24906  0.34773  1.0000
  O   O186      1.0  0.70211  0.25011  0.97994  1.0000
  O   O187      1.0  0.90036  0.25040  0.95131  1.0000
  O   O188      1.0  0.83199  0.25846  0.40834  1.0000
  O   O189      1.0  0.93017  0.75062  0.85761  1.0000
  O   O190      1.0  0.79092  0.75041  0.49397  1.0000
  O   O191      1.0  0.59368  0.75074  0.45383  1.0000
  O   O192      1.0  0.66009  0.75212  0.89312  1.0000
  H   H1        1.0  0.35631  0.25542  0.02310  1.0000
  H   H2        1.0  0.85599  0.25894  0.47475  1.0000
  H   H3        1.0  0.13341  0.75767  0.52424  1.0000
  C   C1        1.0  0.49838  0.27780  0.00338  1.0000
  C   C2        1.0  0.45333  0.31691  0.94750  1.0000
  C   C3        1.0  0.40402  0.28516  0.88980  1.0000
  C   C4        1.0  0.46050  0.39139  0.95202  1.0000
  H   H4        1.0  0.42156  0.41776  0.91129  1.0000
  H   H5        1.0  0.45902  0.40920  0.02950  1.0000
  H   H6        1.0  0.50865  0.40725  0.92098  1.0000
  C   C5        1.0  0.44587  0.10168  0.93877  1.0000
  H   H7        1.0  0.40962  0.08120  0.88687  1.0000
  H   H8        1.0  0.49515  0.08377  0.91520  1.0000
  H   H9        1.0  0.43627  0.07999  0.01269  1.0000
  C   C6        1.0  0.49499  0.20812  0.99959  1.0000
  C   C7        1.0  0.39847  0.21512  0.88983  1.0000
  C   C8        1.0  0.44515  0.17632  0.94237  1.0000
  C   C9        1.0  0.35867  0.32237  0.82057  1.0000
  H   H10       1.0  0.30633  0.32289  0.84536  1.0000
  H   H11       1.0  0.37487  0.37336  0.81244  1.0000
  H   H12       1.0  0.35896  0.29962  0.74625  1.0000
  C   C10       1.0  0.34289  0.18577  0.82893  1.0000
  H   H13       1.0  0.33499  0.13422  0.84810  1.0000
  H   H14       1.0  0.29547  0.21180  0.84144  1.0000
  H   H15       1.0  0.35344  0.18878  0.74863  1.0000
  C   C11       1.0  0.54922  0.31398  0.06482  1.0000
  H   H16       1.0  0.58388  0.28101  0.10315  1.0000
  H   H17       1.0  0.57870  0.34777  0.01828  1.0000
  H   H18       1.0  0.52495  0.34491  0.12144  1.0000
  C   C12       1.0  0.54263  0.16437  0.05527  1.0000
  H   H19       1.0  0.51597  0.13303  0.10904  1.0000
  H   H20       1.0  0.56891  0.13080  0.00427  1.0000
  H   H21       1.0  0.58035  0.19185  0.09637  1.0000
  C   C13       1.0  0.54198  0.83445  0.06461  1.0000
  C   C14       1.0  0.49281  0.80820  0.00040  1.0000
  C   C15       1.0  0.48634  0.73928  0.98886  1.0000
  C   C16       1.0  0.45009  0.85706  0.94477  1.0000
  H   H22       1.0  0.41117  0.83331  0.90110  1.0000
  H   H23       1.0  0.42581  0.89192  0.99601  1.0000
  H   H24       1.0  0.47994  0.88731  0.89317  1.0000
  C   C17       1.0  0.61409  0.67887  0.17967  1.0000
  H   H25       1.0  0.59555  0.62820  0.18050  1.0000
  H   H26       1.0  0.66705  0.67747  0.15777  1.0000
  H   H27       1.0  0.61258  0.69770  0.25639  1.0000
  C   C18       1.0  0.58312  0.79097  0.11849  1.0000
  C   C19       1.0  0.52646  0.69549  0.04526  1.0000
  C   C20       1.0  0.57310  0.72189  0.11219  1.0000
  C   C21       1.0  0.43955  0.70885  0.91483  1.0000
  H   H28       1.0  0.41089  0.66792  0.94735  1.0000
  H   H29       1.0  0.40399  0.74385  0.88284  1.0000
  H   H30       1.0  0.46825  0.68695  0.85347  1.0000
  C   C22       1.0  0.51855  0.62165  0.02912  1.0000
  H   H31       1.0  0.55684  0.59242  0.06707  1.0000
  H   H32       1.0  0.46993  0.60372  0.05579  1.0000
  H   H33       1.0  0.52159  0.60928  0.94945  1.0000
  C   C23       1.0  0.54675  0.90889  0.07093  1.0000
  H   H34       1.0  0.58211  0.92591  0.12662  1.0000
  H   H35       1.0  0.56099  0.93085  0.99879  1.0000
  H   H36       1.0  0.49823  0.93047  0.09044  1.0000
  C   C24       1.0  0.64035  0.81394  0.18203  1.0000
  H   H37       1.0  0.68658  0.78750  0.16255  1.0000
  H   H38       1.0  0.64981  0.86637  0.17199  1.0000
  H   H39       1.0  0.63161  0.80503  0.26179  1.0000
  C   C25       1.0  0.94483  0.32806  0.55784  1.0000
  C   C26       1.0  0.89815  0.28792  0.60837  1.0000
  C   C27       1.0  0.90463  0.21799  0.60645  1.0000
  C   C28       1.0  0.84160  0.31560  0.66919  1.0000
  H   H40       1.0  0.79509  0.28798  0.65671  1.0000
  H   H41       1.0  0.85192  0.31305  0.74957  1.0000
  H   H42       1.0  0.83217  0.36693  0.65016  1.0000
  C   C29       1.0  0.04806  0.19342  0.42739  1.0000
  H   H43       1.0  0.02216  0.16538  0.36898  1.0000
  H   H44       1.0  0.08324  0.22681  0.39115  1.0000
  H   H45       1.0  0.07716  0.15703  0.46991  1.0000
  C   C30       1.0  0.99471  0.29766  0.49916  1.0000
  C   C31       1.0  0.95396  0.18768  0.54732  1.0000
  C   C32       1.0  0.99839  0.22809  0.49238  1.0000
  C   C33       1.0  0.85957  0.17916  0.67386  1.0000
  H   H46       1.0  0.87633  0.12821  0.67981  1.0000
  H   H47       1.0  0.85932  0.20048  0.74914  1.0000
  H   H48       1.0  0.80753  0.17832  0.64786  1.0000
  C   C34       1.0  0.96138  0.11338  0.53947  1.0000
  H   H49       1.0  0.95918  0.09751  0.46113  1.0000
  H   H50       1.0  0.00982  0.09709  0.56912  1.0000
  H   H51       1.0  0.92265  0.08616  0.57940  1.0000
  C   C35       1.0  0.94571  0.40258  0.56538  1.0000
  H   H52       1.0  0.99437  0.41944  0.59313  1.0000
  H   H53       1.0  0.93854  0.42641  0.49233  1.0000
  H   H54       1.0  0.90822  0.42195  0.61621  1.0000
  C   C36       1.0  0.04221  0.34277  0.44530  1.0000
  H   H55       1.0  0.08059  0.31597  0.40453  1.0000
  H   H56       1.0  0.01592  0.37438  0.39136  1.0000
  H   H57       1.0  0.06741  0.37621  0.49757  1.0000
  C   C37       1.0  0.99871  0.69624  0.50110  1.0000
  C   C38       1.0  0.99250  0.76526  0.51321  1.0000
  C   C39       1.0  0.03283  0.80915  0.45763  1.0000
  C   C40       1.0  0.94370  0.79136  0.58826  1.0000
  H   H58       1.0  0.93979  0.84535  0.58830  1.0000
  H   H59       1.0  0.89365  0.77123  0.57678  1.0000
  H   H60       1.0  0.95958  0.77596  0.66302  1.0000
  C   C41       1.0  0.14773  0.68839  0.32280  1.0000
  H   H61       1.0  0.19295  0.71836  0.33317  1.0000
  H   H62       1.0  0.16071  0.63759  0.34088  1.0000
  H   H63       1.0  0.13506  0.69088  0.24315  1.0000
  C   C42       1.0  0.04796  0.66937  0.43817  1.0000
  C   C43       1.0  0.08185  0.78209  0.39363  1.0000
  C   C44       1.0  0.09140  0.71259  0.38730  1.0000
  C   C45       1.0  0.02239  0.88321  0.46765  1.0000
  H   H64       1.0  0.05952  0.91227  0.42708  1.0000
  H   H65       1.0  0.97318  0.89776  0.43889  1.0000
  H   H66       1.0  0.02495  0.89901  0.54590  1.0000
  C   C46       1.0  0.12244  0.82434  0.32425  1.0000
  H   H67       1.0  0.17564  0.82632  0.34431  1.0000
  H   H68       1.0  0.11998  0.80449  0.24815  1.0000
  H   H69       1.0  0.10389  0.87489  0.32224  1.0000
  C   C47       1.0  0.95411  0.64867  0.55566  1.0000
  H   H70       1.0  0.98330  0.61537  0.60358  1.0000
  H   H71       1.0  0.91772  0.67360  0.60266  1.0000
  H   H72       1.0  0.92674  0.61707  0.50304  1.0000
  C   C48       1.0  0.05031  0.59513  0.42837  1.0000
  H   H73       1.0  0.08549  0.57831  0.37227  1.0000
  H   H74       1.0  0.06343  0.57135  0.49959  1.0000
  H   H75       1.0  0.00104  0.57598  0.40722  1.0000
