# Supplementary material for: Investigating the Flexibility of H-ZSM-5 Zeolite Upon Adsorption of Coke Precursors: A Theoretical and Experimental Approach
Source: J Phys Chem C Nanomater Interfaces. 2025 Jan 2;129(2):1183–97. doi: 10.1021/acs.jpcc.4c07349 (PMC11744781; doi:10.1021/acs.jpcc.4c07349)
Supplement: Supplementary file 2 — jp4c07349_si_002.zip [file jp4c07349_si_002.zip › optimized_structures/T7T8/H-ZSM5-4-HMB-T7T8.cif]

data_image0
_chemical_formula_structural       O22Si12O22Si6AlSi5O22Si12O22Si6AlSi5O22Si6AlSi5O22Si12O22Si12O22Si12O16H3C4H3CH3C4H3CH3CH3CH3C4H3CH3C4H3CH3CH3CH3C4H3CH3C4H3CH3CH3CH3C4H3CH3C4H3CH3CH3CH3
_chemical_formula_sum              "O192 Si93 Al3 H75 C48"
_cell_length_a       19.971
_cell_length_b       20.174
_cell_length_c       13.392
_cell_angle_alpha    90
_cell_angle_beta     90
_cell_angle_gamma    90

_space_group_name_H-M_alt    "P 1"
_space_group_IT_number       1

loop_
  _space_group_symop_operation_xyz
  'x, y, z'

loop_
  _atom_site_type_symbol
  _atom_site_label
  _atom_site_symmetry_multiplicity
  _atom_site_fract_x
  _atom_site_fract_y
  _atom_site_fract_z
  _atom_site_occupancy
  O   O1        1.0  0.51136  0.03273  0.69237  1.0000
  O   O2        1.0  0.40624  0.04791  0.80897  1.0000
  O   O3        1.0  0.41875  0.12324  0.65036  1.0000
  O   O4        1.0  0.39000  0.99533  0.63079  1.0000
  O   O5        1.0  0.33237  0.06660  0.96817  1.0000
  O   O6        1.0  0.34468  0.94639  0.89463  1.0000
  O   O7        1.0  0.27412  0.03484  0.79333  1.0000
  O   O8        1.0  0.29650  0.13339  0.12828  1.0000
  O   O9        1.0  0.20902  0.05586  0.02947  1.0000
  O   O10       1.0  0.30734  0.00240  0.13767  1.0000
  O   O11       1.0  0.11961  0.12315  0.13391  1.0000
  O   O12       1.0  0.08494  0.06119  0.96293  1.0000
  O   O13       1.0  0.14261  0.05090  0.78505  1.0000
  O   O14       1.0  0.09759  0.94351  0.87468  1.0000
  O   O15       1.0  0.22102  0.12392  0.67303  1.0000
  O   O16       1.0  0.50801  0.85992  0.71217  1.0000
  O   O17       1.0  0.39611  0.83727  0.81483  1.0000
  O   O18       1.0  0.31547  0.83112  0.97298  1.0000
  O   O19       1.0  0.26645  0.86485  0.79506  1.0000
  O   O20       1.0  0.18966  0.83576  0.03708  1.0000
  O   O21       1.0  0.06945  0.82750  0.95544  1.0000
  O   O22       1.0  0.13743  0.83299  0.78692  1.0000
  Si  Si1       1.0  0.43231  0.04964  0.69407  1.0000
  Si  Si2       1.0  0.33827  0.02407  0.86552  1.0000
  Si  Si3       1.0  0.28546  0.06453  0.06753  1.0000
  Si  Si4       1.0  0.13089  0.06010  0.06423  1.0000
  Si  Si5       1.0  0.08427  0.02202  0.85684  1.0000
  Si  Si6       1.0  0.21119  0.05048  0.72137  1.0000
  Si  Si7       1.0  0.43325  0.82742  0.70781  1.0000
  Si  Si8       1.0  0.33073  0.86920  0.86911  1.0000
  Si  Si9       1.0  0.26725  0.82175  0.06964  1.0000
  Si  Si10      1.0  0.11091  0.81936  0.05926  1.0000
  Si  Si11      1.0  0.07766  0.86711  0.85044  1.0000
  Si  Si12      1.0  0.20893  0.82712  0.73126  1.0000
  O   O23       1.0  0.99351  0.96283  0.19835  1.0000
  O   O24       1.0  0.10152  0.93933  0.30353  1.0000
  O   O25       1.0  0.07872  0.86695  0.14380  1.0000
  O   O26       1.0  0.11484  0.99129  0.12342  1.0000
  O   O27       1.0  0.17444  0.93254  0.46474  1.0000
  O   O28       1.0  0.15595  0.04762  0.37750  1.0000
  O   O29       1.0  0.23352  0.95811  0.28858  1.0000
  O   O30       1.0  0.20450  0.86283  0.62262  1.0000
  O   O31       1.0  0.29830  0.93321  0.52615  1.0000
  O   O32       1.0  0.20554  0.99548  0.63311  1.0000
  O   O33       1.0  0.39033  0.86338  0.61993  1.0000
  O   O34       1.0  0.42326  0.93518  0.46140  1.0000
  O   O35       1.0  0.36395  0.93526  0.28423  1.0000
  O   O36       1.0  0.39893  0.04825  0.36527  1.0000
  O   O37       1.0  0.28625  0.87245  0.15909  1.0000
  O   O38       1.0  0.98718  0.13202  0.21149  1.0000
  O   O39       1.0  0.10177  0.16486  0.33666  1.0000
  O   O40       1.0  0.18583  0.15348  0.48680  1.0000
  O   O41       1.0  0.22943  0.14164  0.29740  1.0000
  O   O42       1.0  0.31292  0.15798  0.53928  1.0000
  O   O43       1.0  0.43368  0.15785  0.46022  1.0000
  O   O44       1.0  0.35873  0.16473  0.29911  1.0000
  Si  Si13      1.0  0.07137  0.94067  0.19046  1.0000
  Si  Si14      1.0  0.16777  0.96876  0.35725  1.0000
  Si  Si15      1.0  0.22105  0.93111  0.56388  1.0000
  Si  Si16      1.0  0.37612  0.93160  0.55991  1.0000
  Si  Si17      1.0  0.42027  0.97119  0.35231  1.0000
  Si  Si18      1.0  0.29709  0.94233  0.21673  1.0000
  Al  Al1       1.0  0.06495  0.16858  0.20512  1.0000
  Si  Si19      1.0  0.17199  0.12539  0.37641  1.0000
  Si  Si20      1.0  0.23694  0.17099  0.57827  1.0000
  Si  Si21      1.0  0.39228  0.17121  0.56210  1.0000
  Si  Si22      1.0  0.42129  0.12547  0.34971  1.0000
  Si  Si23      1.0  0.29151  0.17228  0.23395  1.0000
  O   O45       1.0  0.48877  0.53151  0.29824  1.0000
  O   O46       1.0  0.59457  0.54633  0.18270  1.0000
  O   O47       1.0  0.58074  0.62170  0.34342  1.0000
  O   O48       1.0  0.61052  0.49425  0.35963  1.0000
  O   O49       1.0  0.67366  0.56869  0.03007  1.0000
  O   O50       1.0  0.66207  0.44733  0.09740  1.0000
  O   O51       1.0  0.72491  0.53577  0.20957  1.0000
  O   O52       1.0  0.70781  0.63510  0.86908  1.0000
  O   O53       1.0  0.79392  0.55164  0.96196  1.0000
  O   O54       1.0  0.69154  0.50496  0.85687  1.0000
  O   O55       1.0  0.87793  0.62610  0.86094  1.0000
  O   O56       1.0  0.91723  0.56514  0.03039  1.0000
  O   O57       1.0  0.85640  0.54488  0.20308  1.0000
  O   O58       1.0  0.91199  0.44446  0.10999  1.0000
  O   O59       1.0  0.78725  0.62412  0.32033  1.0000
  O   O60       1.0  0.49892  0.36626  0.28979  1.0000
  O   O61       1.0  0.61033  0.34138  0.18589  1.0000
  O   O62       1.0  0.69095  0.32853  0.02831  1.0000
  O   O63       1.0  0.74070  0.36921  0.20133  1.0000
  O   O64       1.0  0.81449  0.33690  0.95486  1.0000
  O   O65       1.0  0.93214  0.32442  0.04217  1.0000
  O   O66       1.0  0.86967  0.34079  0.21522  1.0000
  Si  Si24      1.0  0.56788  0.54867  0.29721  1.0000
  Si  Si25      1.0  0.66470  0.52476  0.13046  1.0000
  Si  Si26      1.0  0.71742  0.56522  0.92803  1.0000
  Si  Si27      1.0  0.87178  0.56151  0.92882  1.0000
  Si  Si28      1.0  0.91889  0.52299  0.13357  1.0000
  Si  Si29      1.0  0.79147  0.54961  0.27421  1.0000
  Si  Si30      1.0  0.57186  0.32886  0.29258  1.0000
  Si  Si31      1.0  0.67545  0.37087  0.12907  1.0000
  Si  Si32      1.0  0.73626  0.32244  0.92767  1.0000
  Si  Si33      1.0  0.89337  0.31943  0.93586  1.0000
  Si  Si34      1.0  0.92856  0.36882  0.14302  1.0000
  Si  Si35      1.0  0.79702  0.33135  0.26703  1.0000
  O   O67       1.0  0.01304  0.46128  0.79546  1.0000
  O   O68       1.0  0.90390  0.44016  0.69218  1.0000
  O   O69       1.0  0.92670  0.36813  0.85392  1.0000
  O   O70       1.0  0.89347  0.49428  0.87018  1.0000
  O   O71       1.0  0.82643  0.43382  0.53570  1.0000
  O   O72       1.0  0.84514  0.54836  0.62294  1.0000
  O   O73       1.0  0.77364  0.45724  0.71777  1.0000
  O   O74       1.0  0.79702  0.36443  0.37768  1.0000
  O   O75       1.0  0.70404  0.43925  0.47112  1.0000
  O   O76       1.0  0.79926  0.49644  0.36451  1.0000
  O   O77       1.0  0.61589  0.36316  0.38168  1.0000
  O   O78       1.0  0.57883  0.44149  0.53286  1.0000
  O   O79       1.0  0.64405  0.43703  0.70433  1.0000
  O   O80       1.0  0.59944  0.55164  0.64083  1.0000
  O   O81       1.0  0.71279  0.37433  0.84228  1.0000
  O   O82       1.0  0.01149  0.63255  0.78989  1.0000
  O   O83       1.0  0.89811  0.66565  0.66041  1.0000
  O   O84       1.0  0.81526  0.65271  0.50916  1.0000
  O   O85       1.0  0.76792  0.64249  0.69440  1.0000
  O   O86       1.0  0.69011  0.65341  0.44891  1.0000
  O   O87       1.0  0.57127  0.65771  0.53390  1.0000
  O   O88       1.0  0.63869  0.66841  0.70471  1.0000
  Si  Si36      1.0  0.93481  0.44115  0.80501  1.0000
  Si  Si37      1.0  0.83592  0.46927  0.64301  1.0000
  Si  Si38      1.0  0.78138  0.43345  0.43509  1.0000
  Si  Si39      1.0  0.62674  0.43390  0.43547  1.0000
  Si  Si40      1.0  0.58372  0.47293  0.64433  1.0000
  Si  Si41      1.0  0.70622  0.44362  0.78166  1.0000
  Al  Al2       1.0  0.93455  0.67059  0.79169  1.0000
  Si  Si42      1.0  0.82832  0.62606  0.62042  1.0000
  Si  Si43      1.0  0.76669  0.66966  0.41480  1.0000
  Si  Si44      1.0  0.61087  0.66891  0.42951  1.0000
  Si  Si45      1.0  0.57935  0.62938  0.64648  1.0000
  Si  Si46      1.0  0.70944  0.67436  0.76357  1.0000
  O   O89       1.0  0.49387  0.96457  0.30233  1.0000
  O   O90       1.0  0.60164  0.93977  0.19611  1.0000
  O   O91       1.0  0.57799  0.86889  0.35832  1.0000
  O   O92       1.0  0.61630  0.99270  0.37427  1.0000
  O   O93       1.0  0.67453  0.93444  0.03446  1.0000
  O   O94       1.0  0.65671  0.04870  0.12407  1.0000
  O   O95       1.0  0.73358  0.95784  0.21115  1.0000
  O   O96       1.0  0.70583  0.86437  0.87751  1.0000
  O   O97       1.0  0.79874  0.93559  0.97491  1.0000
  O   O98       1.0  0.70669  0.99657  0.86561  1.0000
  O   O99       1.0  0.88934  0.86623  0.87723  1.0000
  O   O100      1.0  0.92353  0.93533  0.03832  1.0000
  O   O101      1.0  0.86391  0.93397  0.21609  1.0000
  O   O102      1.0  0.89814  0.04735  0.13672  1.0000
  O   O103      1.0  0.78624  0.87538  0.34519  1.0000
  O   O104      1.0  0.48714  0.13143  0.28291  1.0000
  O   O105      1.0  0.60152  0.16582  0.15897  1.0000
  O   O106      1.0  0.68588  0.15254  0.00893  1.0000
  O   O107      1.0  0.72916  0.14540  0.19903  1.0000
  O   O108      1.0  0.81239  0.15423  0.95352  1.0000
  O   O109      1.0  0.93295  0.15356  0.03290  1.0000
  O   O110      1.0  0.85881  0.16593  0.19452  1.0000
  Si  Si47      1.0  0.57159  0.94197  0.30918  1.0000
  Si  Si48      1.0  0.66791  0.96959  0.14270  1.0000
  Si  Si49      1.0  0.72186  0.93280  0.93616  1.0000
  Si  Si50      1.0  0.87634  0.93323  0.93958  1.0000
  Si  Si51      1.0  0.92010  0.97037  0.14795  1.0000
  Si  Si52      1.0  0.79724  0.94370  0.28336  1.0000
  Al  Al3       1.0  0.56436  0.16916  0.29028  1.0000
  Si  Si53      1.0  0.67217  0.12654  0.12058  1.0000
  Si  Si54      1.0  0.73644  0.16975  0.91649  1.0000
  Si  Si55      1.0  0.89169  0.16851  0.93132  1.0000
  Si  Si56      1.0  0.92098  0.12482  0.14580  1.0000
  Si  Si57      1.0  0.79231  0.17509  0.26107  1.0000
  O   O111      1.0  0.01211  0.03190  0.80341  1.0000
  O   O112      1.0  0.90681  0.04273  0.68648  1.0000
  O   O113      1.0  0.91914  0.12327  0.84032  1.0000
  O   O114      1.0  0.89068  0.99769  0.87046  1.0000
  O   O115      1.0  0.83249  0.06964  0.52903  1.0000
  O   O116      1.0  0.83921  0.94717  0.59335  1.0000
  O   O117      1.0  0.77470  0.03544  0.70378  1.0000
  O   O118      1.0  0.79719  0.13666  0.36744  1.0000
  O   O119      1.0  0.70962  0.05926  0.46698  1.0000
  O   O120      1.0  0.80803  0.00580  0.35859  1.0000
  O   O121      1.0  0.61897  0.12465  0.36282  1.0000
  O   O122      1.0  0.58540  0.06225  0.53408  1.0000
  O   O123      1.0  0.64260  0.04614  0.71110  1.0000
  O   O124      1.0  0.59188  0.94242  0.61733  1.0000
  O   O125      1.0  0.71821  0.12413  0.82096  1.0000
  O   O126      1.0  0.00818  0.86469  0.78742  1.0000
  O   O127      1.0  0.89779  0.84435  0.68163  1.0000
  O   O128      1.0  0.81406  0.82720  0.52806  1.0000
  O   O129      1.0  0.76729  0.86656  0.70458  1.0000
  O   O130      1.0  0.68847  0.83409  0.46230  1.0000
  O   O131      1.0  0.56928  0.82353  0.54484  1.0000
  O   O132      1.0  0.63824  0.83698  0.71242  1.0000
  Si  Si58      1.0  0.93297  0.04849  0.80125  1.0000
  Si  Si59      1.0  0.83750  0.02407  0.62907  1.0000
  Si  Si60      1.0  0.78606  0.06792  0.42885  1.0000
  Si  Si61      1.0  0.63134  0.06197  0.43268  1.0000
  Si  Si62      1.0  0.58305  0.02127  0.63843  1.0000
  Si  Si63      1.0  0.71101  0.04978  0.77492  1.0000
  Si  Si64      1.0  0.93358  0.83043  0.79004  1.0000
  Si  Si65      1.0  0.83016  0.87058  0.62779  1.0000
  Si  Si66      1.0  0.76624  0.82179  0.42986  1.0000
  Si  Si67      1.0  0.60960  0.81876  0.43942  1.0000
  Si  Si68      1.0  0.57681  0.86599  0.64749  1.0000
  Si  Si69      1.0  0.70944  0.82956  0.76844  1.0000
  O   O133      1.0  0.51263  0.45970  0.69828  1.0000
  O   O134      1.0  0.40305  0.43955  0.80115  1.0000
  O   O135      1.0  0.42207  0.37430  0.63191  1.0000
  O   O136      1.0  0.39532  0.50435  0.63283  1.0000
  O   O137      1.0  0.32583  0.43008  0.95597  1.0000
  O   O138      1.0  0.34606  0.54756  0.87807  1.0000
  O   O139      1.0  0.27384  0.46009  0.77544  1.0000
  O   O140      1.0  0.29560  0.35969  0.11307  1.0000
  O   O141      1.0  0.20497  0.44006  0.02482  1.0000
  O   O142      1.0  0.30451  0.49036  0.13120  1.0000
  O   O143      1.0  0.11809  0.36107  0.11174  1.0000
  O   O144      1.0  0.08156  0.43404  0.95584  1.0000
  O   O145      1.0  0.14398  0.43925  0.78161  1.0000
  O   O146      1.0  0.10281  0.54935  0.86364  1.0000
  O   O147      1.0  0.21583  0.37620  0.64914  1.0000
  O   O148      1.0  0.50869  0.63938  0.70412  1.0000
  O   O149      1.0  0.39785  0.65963  0.81134  1.0000
  O   O150      1.0  0.31700  0.66033  0.96975  1.0000
  O   O151      1.0  0.26866  0.63337  0.78869  1.0000
  O   O152      1.0  0.19307  0.65442  0.03775  1.0000
  O   O153      1.0  0.07206  0.65852  0.96046  1.0000
  O   O154      1.0  0.14033  0.66499  0.79089  1.0000
  Si  Si70      1.0  0.43346  0.44399  0.68893  1.0000
  Si  Si71      1.0  0.33576  0.46977  0.85205  1.0000
  Si  Si72      1.0  0.28237  0.43014  0.05796  1.0000
  Si  Si73      1.0  0.12718  0.43142  0.05598  1.0000
  Si  Si74      1.0  0.08506  0.47192  0.84875  1.0000
  Si  Si75      1.0  0.20807  0.44596  0.70841  1.0000
  Si  Si76      1.0  0.43381  0.67125  0.70381  1.0000
  Si  Si77      1.0  0.33228  0.62609  0.86277  1.0000
  Si  Si78      1.0  0.27057  0.66998  0.06842  1.0000
  Si  Si79      1.0  0.11440  0.66909  0.06207  1.0000
  Si  Si80      1.0  0.08023  0.62648  0.84945  1.0000
  Si  Si81      1.0  0.20953  0.67164  0.72966  1.0000
  O   O155      1.0  0.98850  0.53771  0.19170  1.0000
  O   O156      1.0  0.09513  0.54376  0.30799  1.0000
  O   O157      1.0  0.08737  0.62130  0.15009  1.0000
  O   O158      1.0  0.10615  0.49188  0.12875  1.0000
  O   O159      1.0  0.17807  0.57016  0.45659  1.0000
  O   O160      1.0  0.16708  0.44844  0.39312  1.0000
  O   O161      1.0  0.22468  0.53830  0.27392  1.0000
  O   O162      1.0  0.20399  0.63786  0.61928  1.0000
  O   O163      1.0  0.29780  0.56116  0.53251  1.0000
  O   O164      1.0  0.19604  0.50625  0.62995  1.0000
  O   O165      1.0  0.39019  0.63616  0.61580  1.0000
  O   O166      1.0  0.42116  0.56130  0.46007  1.0000
  O   O167      1.0  0.35554  0.54688  0.29103  1.0000
  O   O168      1.0  0.40738  0.44213  0.37788  1.0000
  O   O169      1.0  0.29260  0.62036  0.15775  1.0000
  O   O170      1.0  0.99980  0.36615  0.20067  1.0000
  O   O171      1.0  0.10979  0.34358  0.30769  1.0000
  O   O172      1.0  0.18915  0.32892  0.46515  1.0000
  O   O173      1.0  0.24131  0.36650  0.29129  1.0000
  O   O174      1.0  0.31354  0.33451  0.53195  1.0000
  O   O175      1.0  0.43242  0.32373  0.44871  1.0000
  O   O176      1.0  0.36960  0.33624  0.27481  1.0000
  Si  Si82      1.0  0.06877  0.54877  0.19297  1.0000
  Si  Si83      1.0  0.16733  0.52531  0.35723  1.0000
  Si  Si84      1.0  0.21921  0.56870  0.56131  1.0000
  Si  Si85      1.0  0.37629  0.56600  0.56086  1.0000
  Si  Si86      1.0  0.41838  0.52033  0.35566  1.0000
  Si  Si87      1.0  0.29381  0.54880  0.21282  1.0000
  Si  Si88      1.0  0.07265  0.32864  0.20067  1.0000
  Si  Si89      1.0  0.17619  0.37100  0.36333  1.0000
  Si  Si90      1.0  0.23577  0.32267  0.56437  1.0000
  Si  Si91      1.0  0.39257  0.32049  0.55427  1.0000
  Si  Si92      1.0  0.42730  0.36683  0.34662  1.0000
  Si  Si93      1.0  0.29627  0.32775  0.22442  1.0000
  O   O177      1.0  0.43846  0.74962  0.68052  1.0000
  O   O178      1.0  0.27655  0.74593  0.10915  1.0000
  O   O179      1.0  0.10359  0.74441  0.10150  1.0000
  O   O180      1.0  0.22851  0.74959  0.71703  1.0000
  O   O181      1.0  0.06392  0.25158  0.18303  1.0000
  O   O182      1.0  0.22679  0.24812  0.61018  1.0000
  O   O183      1.0  0.40316  0.24688  0.60106  1.0000
  O   O184      1.0  0.27662  0.25012  0.21469  1.0000
  O   O185      1.0  0.56278  0.25214  0.31308  1.0000
  O   O186      1.0  0.72794  0.24709  0.88499  1.0000
  O   O187      1.0  0.90169  0.24442  0.89435  1.0000
  O   O188      1.0  0.77882  0.25344  0.27890  1.0000
  O   O189      1.0  0.93808  0.75358  0.81258  1.0000
  O   O190      1.0  0.77491  0.74723  0.38412  1.0000
  O   O191      1.0  0.60083  0.74488  0.39328  1.0000
  O   O192      1.0  0.72732  0.75164  0.78195  1.0000
  H   H1        1.0  0.07586  0.18853  0.38988  1.0000
  H   H2        1.0  0.57560  0.18904  0.10534  1.0000
  H   H3        1.0  0.92997  0.67933  0.60500  1.0000
  C   C1        1.0  0.03373  0.32902  0.56902  1.0000
  C   C2        1.0  0.99568  0.31369  0.48399  1.0000
  C   C3        1.0  0.98176  0.24722  0.45902  1.0000
  C   C4        1.0  0.96696  0.37087  0.42597  1.0000
  H   H4        1.0  0.93425  0.35493  0.36571  1.0000
  H   H5        1.0  0.93763  0.40299  0.47557  1.0000
  H   H6        1.0  0.00636  0.40190  0.39297  1.0000
  C   C5        1.0  0.05960  0.15890  0.68185  1.0000
  H   H7        1.0  0.02280  0.15841  0.74300  1.0000
  H   H8        1.0  0.06060  0.10917  0.64977  1.0000
  H   H9        1.0  0.10821  0.16826  0.71674  1.0000
  C   C6        1.0  0.05231  0.27797  0.63520  1.0000
  C   C7        1.0  0.00824  0.19510  0.51796  1.0000
  C   C8        1.0  0.04119  0.21152  0.60798  1.0000
  C   C9        1.0  0.93206  0.23334  0.37762  1.0000
  H   H10       1.0  0.92455  0.18052  0.36569  1.0000
  H   H11       1.0  0.88353  0.25436  0.39984  1.0000
  H   H12       1.0  0.94571  0.25541  0.30573  1.0000
  C   C10       1.0  0.99510  0.12273  0.49368  1.0000
  H   H13       1.0  0.03954  0.09187  0.50710  1.0000
  H   H14       1.0  0.95513  0.10257  0.54084  1.0000
  H   H15       1.0  0.98052  0.11456  0.41583  1.0000
  C   C11       1.0  0.05084  0.40066  0.58554  1.0000
  H   H16       1.0  0.08237  0.40776  0.65056  1.0000
  H   H17       1.0  0.07760  0.42094  0.52072  1.0000
  H   H18       1.0  0.00605  0.43145  0.59537  1.0000
  C   C12       1.0  0.07960  0.29150  0.73815  1.0000
  H   H19       1.0  0.13161  0.27455  0.74711  1.0000
  H   H20       1.0  0.07831  0.34394  0.75686  1.0000
  H   H21       1.0  0.04954  0.26538  0.79459  1.0000
  C   C13       1.0  0.96797  0.65305  0.42279  1.0000
  C   C14       1.0  0.95227  0.70376  0.35481  1.0000
  C   C15       1.0  0.96566  0.77044  0.38011  1.0000
  C   C16       1.0  0.92481  0.69082  0.25204  1.0000
  H   H22       1.0  0.96007  0.70914  0.19519  1.0000
  H   H23       1.0  0.91692  0.63846  0.23803  1.0000
  H   H24       1.0  0.87697  0.71630  0.23893  1.0000
  C   C17       1.0  0.06854  0.75085  0.61550  1.0000
  H   H25       1.0  0.07255  0.80386  0.62926  1.0000
  H   H26       1.0  0.05572  0.72687  0.68619  1.0000
  H   H27       1.0  0.11859  0.73324  0.59389  1.0000
  C   C18       1.0  0.00563  0.66865  0.50931  1.0000
  C   C19       1.0  0.99642  0.78713  0.47095  1.0000
  C   C20       1.0  0.02070  0.73542  0.53237  1.0000
  C   C21       1.0  0.94848  0.82246  0.30449  1.0000
  H   H28       1.0  0.97967  0.81638  0.23739  1.0000
  H   H29       1.0  0.89641  0.81854  0.27932  1.0000
  H   H30       1.0  0.95630  0.87272  0.33201  1.0000
  C   C22       1.0  0.00686  0.85913  0.49843  1.0000
  H   H31       1.0  0.05151  0.87996  0.46215  1.0000
  H   H32       1.0  0.96406  0.88961  0.47539  1.0000
  H   H33       1.0  0.01219  0.86629  0.57896  1.0000
  C   C23       1.0  0.94914  0.58157  0.40805  1.0000
  H   H34       1.0  0.99304  0.55003  0.39530  1.0000
  H   H35       1.0  0.92409  0.56161  0.47451  1.0000
  H   H36       1.0  0.91558  0.57468  0.34519  1.0000
  C   C24       1.0  0.03568  0.61119  0.56659  1.0000
  H   H37       1.0  0.07137  0.62761  0.62283  1.0000
  H   H38       1.0  0.99820  0.58045  0.60495  1.0000
  H   H39       1.0  0.06204  0.57824  0.51477  1.0000
  C   C25       1.0  0.53355  0.32746  0.92265  1.0000
  C   C26       1.0  0.49562  0.31198  0.00778  1.0000
  C   C27       1.0  0.48219  0.24543  0.03306  1.0000
  C   C28       1.0  0.46642  0.36907  0.06538  1.0000
  H   H40       1.0  0.43360  0.35300  0.12541  1.0000
  H   H41       1.0  0.50549  0.40044  0.09849  1.0000
  H   H42       1.0  0.43708  0.40095  0.01545  1.0000
  C   C29       1.0  0.55955  0.15750  0.80978  1.0000
  H   H43       1.0  0.56007  0.10769  0.84151  1.0000
  H   H44       1.0  0.52268  0.15766  0.74877  1.0000
  H   H45       1.0  0.60820  0.16657  0.77487  1.0000
  C   C30       1.0  0.55224  0.27644  0.85652  1.0000
  C   C31       1.0  0.50914  0.19343  0.97437  1.0000
  C   C32       1.0  0.54157  0.20998  0.88402  1.0000
  C   C33       1.0  0.43233  0.23114  0.11416  1.0000
  H   H46       1.0  0.42483  0.17825  0.12562  1.0000
  H   H47       1.0  0.44570  0.25300  0.18627  1.0000
  H   H48       1.0  0.38378  0.25214  0.09192  1.0000
  C   C34       1.0  0.49727  0.12102  0.99976  1.0000
  H   H49       1.0  0.54210  0.09082  0.98577  1.0000
  H   H50       1.0  0.48355  0.11308  0.07800  1.0000
  H   H51       1.0  0.45719  0.09997  0.95372  1.0000
  C   C35       1.0  0.55021  0.39915  0.90573  1.0000
  H   H52       1.0  0.58127  0.40624  0.84018  1.0000
  H   H53       1.0  0.50526  0.42976  0.89650  1.0000
  H   H54       1.0  0.57735  0.41961  0.97000  1.0000
  C   C36       1.0  0.57915  0.28995  0.75333  1.0000
  H   H55       1.0  0.63120  0.27319  0.74407  1.0000
  H   H56       1.0  0.54906  0.26355  0.69718  1.0000
  H   H57       1.0  0.57758  0.34237  0.73440  1.0000
  C   C37       1.0  0.50154  0.78858  0.03283  1.0000
  C   C38       1.0  0.46892  0.77209  0.12235  1.0000
  C   C39       1.0  0.45536  0.70546  0.14681  1.0000
  C   C40       1.0  0.44925  0.82426  0.19649  1.0000
  H   H58       1.0  0.39678  0.81959  0.21944  1.0000
  H   H59       1.0  0.47915  0.81946  0.26514  1.0000
  H   H60       1.0  0.45666  0.87445  0.16826  1.0000
  C   C41       1.0  0.53483  0.61415  0.92989  1.0000
  H   H61       1.0  0.55750  0.57486  0.97508  1.0000
  H   H62       1.0  0.49323  0.59115  0.88888  1.0000
  H   H63       1.0  0.57185  0.62988  0.87491  1.0000
  C   C42       1.0  0.52711  0.73696  0.97301  1.0000
  C   C43       1.0  0.47217  0.65494  0.07877  1.0000
  C   C44       1.0  0.51123  0.67064  0.99460  1.0000
  C   C45       1.0  0.42507  0.69230  0.24789  1.0000
  H   H64       1.0  0.42024  0.63969  0.26329  1.0000
  H   H65       1.0  0.45669  0.71369  0.30698  1.0000
  H   H66       1.0  0.37506  0.71450  0.25623  1.0000
  C   C46       1.0  0.44956  0.58418  0.08920  1.0000
  H   H67       1.0  0.41942  0.56924  0.02444  1.0000
  H   H68       1.0  0.49143  0.54912  0.09307  1.0000
  H   H69       1.0  0.41914  0.57670  0.15527  1.0000
  C   C47       1.0  0.51010  0.86038  0.00243  1.0000
  H   H70       1.0  0.51454  0.86582  0.92135  1.0000
  H   H71       1.0  0.46670  0.89026  0.02480  1.0000
  H   H72       1.0  0.55448  0.88326  0.03650  1.0000
  C   C48       1.0  0.57439  0.75251  0.88914  1.0000
  H   H73       1.0  0.62155  0.72583  0.90168  1.0000
  H   H74       1.0  0.55558  0.73783  0.81548  1.0000
  H   H75       1.0  0.58660  0.80512  0.88620  1.0000
