# Supplementary material for: Investigating the Flexibility of H-ZSM-5 Zeolite Upon Adsorption of Coke Precursors: A Theoretical and Experimental Approach
Source: J Phys Chem C Nanomater Interfaces. 2025 Jan 2;129(2):1183–97. doi: 10.1021/acs.jpcc.4c07349 (PMC11744781; doi:10.1021/acs.jpcc.4c07349)
Supplement: Supplementary file 2 — jp4c07349_si_002.zip [file jp4c07349_si_002.zip › optimized_structures/T8T7/H-ZSM5-4-HMB-T8T7.cif]

data_image0
_chemical_formula_structural       O22Si12O22Si7AlSi4O22Si12O22Si7AlSi4O22Si7AlSi4O22Si12O22Si12O22Si12O16H3C4H3CH3C4H3CH3CH3CH3C4H3CH3C4H3CH3CH3CH3C4H3CH3C4H3CH3CH3CH3C4H3CH3C4H3CH3CH3CH3
_chemical_formula_sum              "O192 Si93 Al3 H75 C48"
_cell_length_a       19.996
_cell_length_b       20.117
_cell_length_c       13.404
_cell_angle_alpha    90
_cell_angle_beta     90
_cell_angle_gamma    90

_space_group_name_H-M_alt    "P 1"
_space_group_IT_number       1

loop_
  _space_group_symop_operation_xyz
  'x, y, z'

loop_
  _atom_site_type_symbol
  _atom_site_label
  _atom_site_symmetry_multiplicity
  _atom_site_fract_x
  _atom_site_fract_y
  _atom_site_fract_z
  _atom_site_occupancy
  O   O1        1.0  0.51379  0.03688  0.69384  1.0000
  O   O2        1.0  0.40773  0.04546  0.80950  1.0000
  O   O3        1.0  0.41917  0.12680  0.65747  1.0000
  O   O4        1.0  0.39479  0.99931  0.62567  1.0000
  O   O5        1.0  0.32961  0.06730  0.96384  1.0000
  O   O6        1.0  0.34457  0.94584  0.89689  1.0000
  O   O7        1.0  0.27639  0.03167  0.78718  1.0000
  O   O8        1.0  0.30877  0.13400  0.12758  1.0000
  O   O9        1.0  0.20817  0.06916  0.03602  1.0000
  O   O10       1.0  0.30204  0.00117  0.13119  1.0000
  O   O11       1.0  0.11168  0.12879  0.13354  1.0000
  O   O12       1.0  0.08502  0.06093  0.96633  1.0000
  O   O13       1.0  0.14541  0.04844  0.79081  1.0000
  O   O14       1.0  0.09283  0.94258  0.87936  1.0000
  O   O15       1.0  0.21995  0.12397  0.67552  1.0000
  O   O16       1.0  0.50610  0.86201  0.71120  1.0000
  O   O17       1.0  0.39449  0.83767  0.81094  1.0000
  O   O18       1.0  0.31859  0.82918  0.97349  1.0000
  O   O19       1.0  0.26437  0.86457  0.80069  1.0000
  O   O20       1.0  0.19311  0.83778  0.03708  1.0000
  O   O21       1.0  0.07710  0.82005  0.94496  1.0000
  O   O22       1.0  0.13634  0.84003  0.77208  1.0000
  Si  Si1       1.0  0.43439  0.05183  0.69545  1.0000
  Si  Si2       1.0  0.33847  0.02302  0.86365  1.0000
  Si  Si3       1.0  0.28694  0.06778  0.06704  1.0000
  Si  Si4       1.0  0.13053  0.06338  0.06706  1.0000
  Si  Si5       1.0  0.08467  0.02201  0.85925  1.0000
  Si  Si6       1.0  0.21133  0.04961  0.72037  1.0000
  Si  Si7       1.0  0.43170  0.82963  0.70383  1.0000
  Si  Si8       1.0  0.33089  0.86871  0.86998  1.0000
  Si  Si9       1.0  0.27031  0.82146  0.07017  1.0000
  Si  Si10      1.0  0.11434  0.81976  0.05298  1.0000
  Si  Si11      1.0  0.07834  0.86635  0.84581  1.0000
  Si  Si12      1.0  0.21083  0.82879  0.72803  1.0000
  O   O23       1.0  0.99757  0.96492  0.20109  1.0000
  O   O24       1.0  0.10730  0.92581  0.29681  1.0000
  O   O25       1.0  0.07640  0.87191  0.12454  1.0000
  O   O26       1.0  0.11849  0.99674  0.13206  1.0000
  O   O27       1.0  0.17567  0.92884  0.46301  1.0000
  O   O28       1.0  0.14804  0.04092  0.36816  1.0000
  O   O29       1.0  0.23699  0.95520  0.29101  1.0000
  O   O30       1.0  0.21463  0.86208  0.61843  1.0000
  O   O31       1.0  0.29972  0.94160  0.52338  1.0000
  O   O32       1.0  0.20196  0.99456  0.63235  1.0000
  O   O33       1.0  0.38951  0.86729  0.61657  1.0000
  O   O34       1.0  0.42358  0.93777  0.45621  1.0000
  O   O35       1.0  0.36812  0.94143  0.27589  1.0000
  O   O36       1.0  0.40539  0.05261  0.36088  1.0000
  O   O37       1.0  0.29073  0.87117  0.15985  1.0000
  O   O38       1.0  0.98941  0.14131  0.20685  1.0000
  O   O39       1.0  0.09473  0.16777  0.32283  1.0000
  O   O40       1.0  0.18440  0.15455  0.48880  1.0000
  O   O41       1.0  0.23144  0.13953  0.28598  1.0000
  O   O42       1.0  0.31226  0.15756  0.54414  1.0000
  O   O43       1.0  0.43355  0.15975  0.46750  1.0000
  O   O44       1.0  0.36104  0.17037  0.30225  1.0000
  Si  Si13      1.0  0.07436  0.94004  0.18859  1.0000
  Si  Si14      1.0  0.16795  0.96478  0.35448  1.0000
  Si  Si15      1.0  0.22285  0.93251  0.56055  1.0000
  Si  Si16      1.0  0.37742  0.93597  0.55582  1.0000
  Si  Si17      1.0  0.42369  0.97440  0.34771  1.0000
  Si  Si18      1.0  0.29819  0.94291  0.21481  1.0000
  Si  Si19      1.0  0.06372  0.17182  0.20438  1.0000
  Al  Al1       1.0  0.17124  0.12244  0.37230  1.0000
  Si  Si20      1.0  0.23435  0.17072  0.57820  1.0000
  Si  Si21      1.0  0.39027  0.17298  0.56865  1.0000
  Si  Si22      1.0  0.42139  0.13129  0.35574  1.0000
  Si  Si23      1.0  0.29400  0.17243  0.23287  1.0000
  O   O45       1.0  0.48841  0.53356  0.29572  1.0000
  O   O46       1.0  0.59560  0.54788  0.18250  1.0000
  O   O47       1.0  0.57963  0.62461  0.34112  1.0000
  O   O48       1.0  0.60828  0.49588  0.35968  1.0000
  O   O49       1.0  0.67660  0.56435  0.03160  1.0000
  O   O50       1.0  0.65687  0.44377  0.10302  1.0000
  O   O51       1.0  0.72565  0.52982  0.21091  1.0000
  O   O52       1.0  0.69872  0.63743  0.87342  1.0000
  O   O53       1.0  0.79548  0.56068  0.95359  1.0000
  O   O54       1.0  0.69453  0.50514  0.85632  1.0000
  O   O55       1.0  0.88635  0.63205  0.86232  1.0000
  O   O56       1.0  0.91804  0.56381  0.02689  1.0000
  O   O57       1.0  0.85594  0.54341  0.19906  1.0000
  O   O58       1.0  0.91512  0.44304  0.10689  1.0000
  O   O59       1.0  0.78608  0.62342  0.31631  1.0000
  O   O60       1.0  0.49916  0.35987  0.29090  1.0000
  O   O61       1.0  0.61133  0.33364  0.18887  1.0000
  O   O62       1.0  0.68869  0.32682  0.02704  1.0000
  O   O63       1.0  0.74042  0.36628  0.19950  1.0000
  O   O64       1.0  0.81209  0.33801  0.95568  1.0000
  O   O65       1.0  0.92678  0.31877  0.04928  1.0000
  O   O66       1.0  0.86922  0.34531  0.22276  1.0000
  Si  Si24      1.0  0.56749  0.55119  0.29598  1.0000
  Si  Si25      1.0  0.66483  0.52187  0.13231  1.0000
  Si  Si26      1.0  0.71639  0.56725  0.92635  1.0000
  Si  Si27      1.0  0.87353  0.56358  0.92509  1.0000
  Si  Si28      1.0  0.91899  0.52208  0.13124  1.0000
  Si  Si29      1.0  0.79209  0.54839  0.27360  1.0000
  Si  Si30      1.0  0.57378  0.32801  0.29633  1.0000
  Si  Si31      1.0  0.67440  0.36713  0.12949  1.0000
  Si  Si32      1.0  0.73433  0.32129  0.92638  1.0000
  Si  Si33      1.0  0.89069  0.31937  0.94035  1.0000
  Si  Si34      1.0  0.92701  0.36741  0.14552  1.0000
  Si  Si35      1.0  0.79588  0.33113  0.27018  1.0000
  O   O67       1.0  0.01208  0.46006  0.79231  1.0000
  O   O68       1.0  0.90205  0.42792  0.69520  1.0000
  O   O69       1.0  0.92834  0.37227  0.86960  1.0000
  O   O70       1.0  0.89389  0.49970  0.85921  1.0000
  O   O71       1.0  0.82653  0.43192  0.53623  1.0000
  O   O72       1.0  0.85555  0.54327  0.63173  1.0000
  O   O73       1.0  0.77412  0.45393  0.71647  1.0000
  O   O74       1.0  0.79228  0.36423  0.38006  1.0000
  O   O75       1.0  0.70401  0.44421  0.47031  1.0000
  O   O76       1.0  0.80301  0.49579  0.36417  1.0000
  O   O77       1.0  0.61679  0.36495  0.38258  1.0000
  O   O78       1.0  0.57902  0.44233  0.53337  1.0000
  O   O79       1.0  0.64400  0.43878  0.70454  1.0000
  O   O80       1.0  0.59831  0.55340  0.64055  1.0000
  O   O81       1.0  0.71048  0.37407  0.84248  1.0000
  O   O82       1.0  0.00939  0.64260  0.79089  1.0000
  O   O83       1.0  0.90440  0.66990  0.67362  1.0000
  O   O84       1.0  0.81646  0.65350  0.50556  1.0000
  O   O85       1.0  0.76427  0.63917  0.70389  1.0000
  O   O86       1.0  0.69021  0.65269  0.44545  1.0000
  O   O87       1.0  0.57098  0.65834  0.53139  1.0000
  O   O88       1.0  0.63412  0.67141  0.70604  1.0000
  Si  Si36      1.0  0.93399  0.43961  0.80471  1.0000
  Si  Si37      1.0  0.83838  0.46642  0.64451  1.0000
  Si  Si38      1.0  0.78160  0.43460  0.43661  1.0000
  Si  Si39      1.0  0.62696  0.43678  0.43619  1.0000
  Si  Si40      1.0  0.58389  0.47451  0.64462  1.0000
  Si  Si41      1.0  0.70704  0.44340  0.78060  1.0000
  Si  Si42      1.0  0.93534  0.67429  0.79165  1.0000
  Al  Al2       1.0  0.82831  0.62373  0.62357  1.0000
  Si  Si43      1.0  0.76806  0.66877  0.41405  1.0000
  Si  Si44      1.0  0.61181  0.67024  0.42818  1.0000
  Si  Si45      1.0  0.57752  0.63127  0.64478  1.0000
  Si  Si46      1.0  0.70578  0.67394  0.76457  1.0000
  O   O89       1.0  0.49785  0.96740  0.29996  1.0000
  O   O90       1.0  0.60769  0.92606  0.20558  1.0000
  O   O91       1.0  0.57454  0.87391  0.37930  1.0000
  O   O92       1.0  0.61903  0.99754  0.36889  1.0000
  O   O93       1.0  0.67617  0.92997  0.03858  1.0000
  O   O94       1.0  0.64776  0.04155  0.13375  1.0000
  O   O95       1.0  0.73710  0.95588  0.21013  1.0000
  O   O96       1.0  0.71491  0.86269  0.88338  1.0000
  O   O97       1.0  0.80064  0.94086  0.97839  1.0000
  O   O98       1.0  0.70382  0.99485  0.86901  1.0000
  O   O99       1.0  0.88996  0.86582  0.88371  1.0000
  O   O100      1.0  0.92491  0.93602  0.04340  1.0000
  O   O101      1.0  0.86792  0.93874  0.22298  1.0000
  O   O102      1.0  0.90515  0.05040  0.13911  1.0000
  O   O103      1.0  0.79070  0.87482  0.34612  1.0000
  O   O104      1.0  0.48987  0.14337  0.29146  1.0000
  O   O105      1.0  0.59512  0.16883  0.17529  1.0000
  O   O106      1.0  0.68448  0.15323  0.00811  1.0000
  O   O107      1.0  0.73132  0.14102  0.21240  1.0000
  O   O108      1.0  0.81205  0.15439  0.95375  1.0000
  O   O109      1.0  0.93338  0.15634  0.02995  1.0000
  O   O110      1.0  0.86102  0.16888  0.19542  1.0000
  Si  Si47      1.0  0.57417  0.94102  0.31324  1.0000
  Si  Si48      1.0  0.66780  0.96540  0.14729  1.0000
  Si  Si49      1.0  0.72341  0.93272  0.94124  1.0000
  Si  Si50      1.0  0.87786  0.93467  0.94465  1.0000
  Si  Si51      1.0  0.92368  0.97232  0.15225  1.0000
  Si  Si52      1.0  0.79859  0.94421  0.28570  1.0000
  Si  Si53      1.0  0.56463  0.17297  0.29413  1.0000
  Al  Al3       1.0  0.67141  0.12286  0.12596  1.0000
  Si  Si54      1.0  0.73450  0.16874  0.91840  1.0000
  Si  Si55      1.0  0.88994  0.16980  0.92892  1.0000
  Si  Si56      1.0  0.92096  0.12916  0.14243  1.0000
  Si  Si57      1.0  0.79408  0.17401  0.26481  1.0000
  O   O111      1.0  0.01417  0.03509  0.80345  1.0000
  O   O112      1.0  0.90786  0.04115  0.68821  1.0000
  O   O113      1.0  0.91873  0.12411  0.83930  1.0000
  O   O114      1.0  0.89582  0.99710  0.87354  1.0000
  O   O115      1.0  0.83029  0.06742  0.53475  1.0000
  O   O116      1.0  0.84291  0.94391  0.59683  1.0000
  O   O117      1.0  0.77643  0.02924  0.71024  1.0000
  O   O118      1.0  0.80793  0.13778  0.37248  1.0000
  O   O119      1.0  0.70914  0.06994  0.46256  1.0000
  O   O120      1.0  0.80503  0.00553  0.36379  1.0000
  O   O121      1.0  0.61243  0.12943  0.36435  1.0000
  O   O122      1.0  0.58620  0.06388  0.53329  1.0000
  O   O123      1.0  0.64533  0.04431  0.70874  1.0000
  O   O124      1.0  0.58873  0.94325  0.61275  1.0000
  O   O125      1.0  0.72028  0.12246  0.82055  1.0000
  O   O126      1.0  0.00682  0.86068  0.78790  1.0000
  O   O127      1.0  0.89453  0.83792  0.68771  1.0000
  O   O128      1.0  0.81596  0.82463  0.52777  1.0000
  O   O129      1.0  0.76489  0.86518  0.70154  1.0000
  O   O130      1.0  0.69127  0.83655  0.46216  1.0000
  O   O131      1.0  0.57709  0.81830  0.55697  1.0000
  O   O132      1.0  0.63608  0.84731  0.72873  1.0000
  Si  Si58      1.0  0.93449  0.04920  0.80201  1.0000
  Si  Si59      1.0  0.83812  0.02090  0.63303  1.0000
  Si  Si60      1.0  0.78777  0.07014  0.43115  1.0000
  Si  Si61      1.0  0.63132  0.06470  0.43213  1.0000
  Si  Si62      1.0  0.58401  0.02220  0.63797  1.0000
  Si  Si63      1.0  0.71171  0.04759  0.77783  1.0000
  Si  Si64      1.0  0.93160  0.82992  0.79496  1.0000
  Si  Si65      1.0  0.82931  0.86727  0.62859  1.0000
  Si  Si66      1.0  0.76826  0.82063  0.42872  1.0000
  Si  Si67      1.0  0.61219  0.81936  0.44729  1.0000
  Si  Si68      1.0  0.57720  0.86768  0.65280  1.0000
  Si  Si69      1.0  0.70931  0.83060  0.77309  1.0000
  O   O133      1.0  0.51281  0.46068  0.69827  1.0000
  O   O134      1.0  0.40244  0.43857  0.79788  1.0000
  O   O135      1.0  0.42297  0.37749  0.62524  1.0000
  O   O136      1.0  0.39649  0.50755  0.63312  1.0000
  O   O137      1.0  0.32443  0.43044  0.95215  1.0000
  O   O138      1.0  0.34713  0.54793  0.87371  1.0000
  O   O139      1.0  0.27393  0.46073  0.77159  1.0000
  O   O140      1.0  0.29437  0.36025  0.10986  1.0000
  O   O141      1.0  0.20349  0.43964  0.02163  1.0000
  O   O142      1.0  0.30278  0.49105  0.12656  1.0000
  O   O143      1.0  0.11616  0.36041  0.10771  1.0000
  O   O144      1.0  0.07940  0.43684  0.95570  1.0000
  O   O145      1.0  0.14429  0.44296  0.78421  1.0000
  O   O146      1.0  0.09482  0.55214  0.86112  1.0000
  O   O147      1.0  0.21190  0.37694  0.64869  1.0000
  O   O148      1.0  0.50528  0.64009  0.69918  1.0000
  O   O149      1.0  0.39495  0.66246  0.80705  1.0000
  O   O150      1.0  0.31720  0.65919  0.96912  1.0000
  O   O151      1.0  0.26590  0.63273  0.79009  1.0000
  O   O152      1.0  0.19364  0.65339  0.03663  1.0000
  O   O153      1.0  0.07309  0.66293  0.95906  1.0000
  O   O154      1.0  0.13842  0.66529  0.78508  1.0000
  Si  Si70      1.0  0.43396  0.44563  0.68666  1.0000
  Si  Si71      1.0  0.33576  0.46993  0.84836  1.0000
  Si  Si72      1.0  0.28125  0.43038  0.05399  1.0000
  Si  Si73      1.0  0.12617  0.43206  0.05413  1.0000
  Si  Si74      1.0  0.08260  0.47313  0.84746  1.0000
  Si  Si75      1.0  0.20690  0.44703  0.70764  1.0000
  Si  Si76      1.0  0.43130  0.67333  0.69933  1.0000
  Si  Si77      1.0  0.33165  0.62654  0.86065  1.0000
  Si  Si78      1.0  0.27128  0.66914  0.06800  1.0000
  Si  Si79      1.0  0.11580  0.67059  0.06163  1.0000
  Si  Si80      1.0  0.07981  0.63051  0.84924  1.0000
  Si  Si81      1.0  0.20942  0.67199  0.72733  1.0000
  O   O155      1.0  0.98832  0.53800  0.18923  1.0000
  O   O156      1.0  0.09479  0.54622  0.30623  1.0000
  O   O157      1.0  0.08640  0.62166  0.14611  1.0000
  O   O158      1.0  0.10635  0.49122  0.13012  1.0000
  O   O159      1.0  0.17754  0.56861  0.45505  1.0000
  O   O160      1.0  0.16274  0.44682  0.38698  1.0000
  O   O161      1.0  0.22430  0.53692  0.27269  1.0000
  O   O162      1.0  0.20516  0.63878  0.61654  1.0000
  O   O163      1.0  0.29707  0.55925  0.53076  1.0000
  O   O164      1.0  0.19410  0.50759  0.62976  1.0000
  O   O165      1.0  0.38642  0.63865  0.61204  1.0000
  O   O166      1.0  0.41984  0.56276  0.45767  1.0000
  O   O167      1.0  0.35490  0.54213  0.28920  1.0000
  O   O168      1.0  0.41286  0.44174  0.38058  1.0000
  O   O169      1.0  0.29259  0.61996  0.15839  1.0000
  O   O170      1.0  0.99923  0.36165  0.20121  1.0000
  O   O171      1.0  0.11113  0.33757  0.30386  1.0000
  O   O172      1.0  0.18846  0.32896  0.46446  1.0000
  O   O173      1.0  0.24089  0.36588  0.28932  1.0000
  O   O174      1.0  0.31144  0.33790  0.53369  1.0000
  O   O175      1.0  0.42819  0.32035  0.44647  1.0000
  O   O176      1.0  0.36936  0.34052  0.27084  1.0000
  Si  Si82      1.0  0.06834  0.54947  0.19154  1.0000
  Si  Si83      1.0  0.16622  0.52465  0.35491  1.0000
  Si  Si84      1.0  0.21886  0.56858  0.55943  1.0000
  Si  Si85      1.0  0.37541  0.56727  0.55875  1.0000
  Si  Si86      1.0  0.41919  0.52028  0.35463  1.0000
  Si  Si87      1.0  0.29334  0.54753  0.21148  1.0000
  Si  Si88      1.0  0.07289  0.32776  0.19769  1.0000
  Si  Si89      1.0  0.17588  0.36907  0.36127  1.0000
  Si  Si90      1.0  0.23399  0.32282  0.56522  1.0000
  Si  Si91      1.0  0.39014  0.32189  0.55388  1.0000
  Si  Si92      1.0  0.42705  0.36570  0.34653  1.0000
  Si  Si93      1.0  0.29638  0.32839  0.22122  1.0000
  O   O177      1.0  0.43633  0.75180  0.67496  1.0000
  O   O178      1.0  0.27671  0.74503  0.10903  1.0000
  O   O179      1.0  0.10712  0.74616  0.10198  1.0000
  O   O180      1.0  0.22800  0.75011  0.71818  1.0000
  O   O181      1.0  0.06492  0.24900  0.17402  1.0000
  O   O182      1.0  0.22710  0.24882  0.61256  1.0000
  O   O183      1.0  0.40004  0.24952  0.60523  1.0000
  O   O184      1.0  0.27917  0.25061  0.21003  1.0000
  O   O185      1.0  0.56706  0.24991  0.32595  1.0000
  O   O186      1.0  0.72861  0.24639  0.88202  1.0000
  O   O187      1.0  0.89987  0.24609  0.89206  1.0000
  O   O188      1.0  0.78100  0.25296  0.28312  1.0000
  O   O189      1.0  0.93637  0.75130  0.82286  1.0000
  O   O190      1.0  0.77382  0.74692  0.38003  1.0000
  O   O191      1.0  0.60247  0.74737  0.39482  1.0000
  O   O192      1.0  0.72325  0.75203  0.78262  1.0000
  H   H1        1.0  0.56969  0.19390  0.12328  1.0000
  H   H2        1.0  0.06924  0.19289  0.37491  1.0000
  H   H3        1.0  0.93568  0.68451  0.61838  1.0000
  C   C1        1.0  0.49940  0.79006  0.03923  1.0000
  C   C2        1.0  0.46853  0.77161  0.12918  1.0000
  C   C3        1.0  0.45412  0.70438  0.14995  1.0000
  C   C4        1.0  0.45228  0.82201  0.20797  1.0000
  H   H4        1.0  0.39991  0.81947  0.23193  1.0000
  H   H5        1.0  0.48274  0.81312  0.27505  1.0000
  H   H6        1.0  0.46212  0.87267  0.18324  1.0000
  C   C5        1.0  0.53312  0.61735  0.92867  1.0000
  H   H7        1.0  0.55902  0.57903  0.97223  1.0000
  H   H8        1.0  0.49167  0.59222  0.89025  1.0000
  H   H9        1.0  0.56772  0.63501  0.87177  1.0000
  C   C6        1.0  0.52385  0.73957  0.97604  1.0000
  C   C7        1.0  0.47049  0.65510  0.07947  1.0000
  C   C8        1.0  0.50884  0.67261  0.99543  1.0000
  C   C9        1.0  0.42353  0.68951  0.25014  1.0000
  H   H10       1.0  0.41415  0.63687  0.26046  1.0000
  H   H11       1.0  0.45701  0.70571  0.31060  1.0000
  H   H12       1.0  0.37568  0.71546  0.26124  1.0000
  C   C10       1.0  0.44916  0.58359  0.08726  1.0000
  H   H13       1.0  0.49182  0.54941  0.09037  1.0000
  H   H14       1.0  0.41873  0.57422  0.15268  1.0000
  H   H15       1.0  0.41973  0.56898  0.02172  1.0000
  C   C11       1.0  0.50736  0.86252  0.01106  1.0000
  H   H16       1.0  0.50468  0.86939  0.93005  1.0000
  H   H17       1.0  0.46741  0.89314  0.04317  1.0000
  H   H18       1.0  0.55516  0.88343  0.03646  1.0000
  C   C12       1.0  0.56944  0.75722  0.89119  1.0000
  H   H19       1.0  0.61829  0.73371  0.90347  1.0000
  H   H20       1.0  0.55124  0.74023  0.81835  1.0000
  H   H21       1.0  0.57801  0.81060  0.88634  1.0000
  C   C13       1.0  0.96830  0.65241  0.42235  1.0000
  C   C14       1.0  0.95308  0.70299  0.35376  1.0000
  C   C15       1.0  0.96644  0.77001  0.37819  1.0000
  C   C16       1.0  0.92520  0.68978  0.25143  1.0000
  H   H22       1.0  0.96041  0.70744  0.19410  1.0000
  H   H23       1.0  0.91646  0.63732  0.23826  1.0000
  H   H24       1.0  0.87767  0.71586  0.23869  1.0000
  C   C17       1.0  0.07067  0.75208  0.61090  1.0000
  H   H25       1.0  0.05689  0.73451  0.68537  1.0000
  H   H26       1.0  0.11870  0.72886  0.59179  1.0000
  H   H27       1.0  0.07936  0.80538  0.61583  1.0000
  C   C18       1.0  0.00596  0.66843  0.50859  1.0000
  C   C19       1.0  0.99628  0.78712  0.46930  1.0000
  C   C20       1.0  0.02101  0.73548  0.53070  1.0000
  C   C21       1.0  0.95063  0.82194  0.30158  1.0000
  H   H28       1.0  0.98199  0.81460  0.23499  1.0000
  H   H29       1.0  0.89862  0.81906  0.27614  1.0000
  H   H30       1.0  0.95952  0.87226  0.32859  1.0000
  C   C22       1.0  0.00506  0.85933  0.49804  1.0000
  H   H31       1.0  0.04999  0.88137  0.46426  1.0000
  H   H32       1.0  0.96213  0.88915  0.47367  1.0000
  H   H33       1.0  0.00864  0.86582  0.57892  1.0000
  C   C23       1.0  0.94910  0.58079  0.40850  1.0000
  H   H34       1.0  0.99295  0.54868  0.39874  1.0000
  H   H35       1.0  0.92209  0.56210  0.47400  1.0000
  H   H36       1.0  0.91699  0.57347  0.34416  1.0000
  C   C24       1.0  0.03519  0.61117  0.56756  1.0000
  H   H37       1.0  0.06998  0.62804  0.62477  1.0000
  H   H38       1.0  0.99682  0.58046  0.60406  1.0000
  H   H39       1.0  0.06253  0.57782  0.51743  1.0000
  C   C25       1.0  0.03486  0.33154  0.56988  1.0000
  C   C26       1.0  0.99735  0.31605  0.48457  1.0000
  C   C27       1.0  0.98345  0.24927  0.45989  1.0000
  C   C28       1.0  0.96874  0.37329  0.42624  1.0000
  H   H40       1.0  0.93509  0.35729  0.36729  1.0000
  H   H41       1.0  0.94035  0.40623  0.47583  1.0000
  H   H42       1.0  0.00800  0.40386  0.39179  1.0000
  C   C29       1.0  0.05952  0.16105  0.68414  1.0000
  H   H43       1.0  0.02273  0.16112  0.74515  1.0000
  H   H44       1.0  0.06019  0.11115  0.65220  1.0000
  H   H45       1.0  0.10824  0.17009  0.71874  1.0000
  C   C30       1.0  0.05290  0.28042  0.63655  1.0000
  C   C31       1.0  0.00883  0.19712  0.51998  1.0000
  C   C32       1.0  0.04156  0.21375  0.60990  1.0000
  C   C33       1.0  0.93384  0.23556  0.37846  1.0000
  H   H46       1.0  0.92673  0.18269  0.36550  1.0000
  H   H47       1.0  0.88507  0.25556  0.40123  1.0000
  H   H48       1.0  0.94664  0.25893  0.30721  1.0000
  C   C34       1.0  0.99616  0.12443  0.49654  1.0000
  H   H49       1.0  0.95898  0.10318  0.54756  1.0000
  H   H50       1.0  0.97793  0.11602  0.42059  1.0000
  H   H51       1.0  0.04188  0.09460  0.50485  1.0000
  C   C35       1.0  0.05166  0.40346  0.58593  1.0000
  H   H52       1.0  0.08309  0.41082  0.65080  1.0000
  H   H53       1.0  0.07834  0.42364  0.52108  1.0000
  H   H54       1.0  0.00675  0.43405  0.59576  1.0000
  C   C36       1.0  0.07988  0.29405  0.73954  1.0000
  H   H55       1.0  0.13124  0.27560  0.74944  1.0000
  H   H56       1.0  0.08004  0.34679  0.75714  1.0000
  H   H57       1.0  0.04870  0.26915  0.79590  1.0000
  C   C37       1.0  0.53382  0.33081  0.92197  1.0000
  C   C38       1.0  0.49698  0.31506  0.00784  1.0000
  C   C39       1.0  0.48418  0.24814  0.03327  1.0000
  C   C40       1.0  0.46808  0.37221  0.06612  1.0000
  H   H58       1.0  0.43465  0.35602  0.12519  1.0000
  H   H59       1.0  0.50720  0.40307  0.10027  1.0000
  H   H60       1.0  0.43953  0.40502  0.01648  1.0000
  C   C41       1.0  0.56239  0.16038  0.81031  1.0000
  H   H61       1.0  0.56383  0.11067  0.84279  1.0000
  H   H62       1.0  0.52616  0.15947  0.74866  1.0000
  H   H63       1.0  0.61116  0.17038  0.77646  1.0000
  C   C42       1.0  0.55228  0.27968  0.85565  1.0000
  C   C43       1.0  0.51061  0.19618  0.97387  1.0000
  C   C44       1.0  0.54279  0.21300  0.88362  1.0000
  C   C45       1.0  0.43475  0.23380  0.11479  1.0000
  H   H64       1.0  0.42834  0.18082  0.12795  1.0000
  H   H65       1.0  0.44723  0.25745  0.18595  1.0000
  H   H66       1.0  0.38566  0.25306  0.09206  1.0000
  C   C46       1.0  0.49994  0.12336  0.99863  1.0000
  H   H67       1.0  0.54649  0.09478  0.99090  1.0000
  H   H68       1.0  0.48190  0.11503  0.07466  1.0000
  H   H69       1.0  0.46347  0.10063  0.94790  1.0000
  C   C47       1.0  0.54997  0.40277  0.90481  1.0000
  H   H70       1.0  0.58100  0.40994  0.83943  1.0000
  H   H71       1.0  0.50490  0.43318  0.89538  1.0000
  H   H72       1.0  0.57698  0.42338  0.96900  1.0000
  C   C48       1.0  0.57789  0.29331  0.75188  1.0000
  H   H73       1.0  0.63041  0.27844  0.74197  1.0000
  H   H74       1.0  0.54840  0.26522  0.69690  1.0000
  H   H75       1.0  0.57403  0.34561  0.73222  1.0000
